# Supplementary material for: Stakeholder theory and management: Understanding longitudinal collaboration networks
Source: PLoS One. 2021 Oct 14;16(10):e0255658. doi: 10.1371/journal.pone.0255658 (PMC8516199; doi:10.1371/journal.pone.0255658)
Supplement: S1 File — (XLSX) [file pone.0255658.s001.xlsx]

## Sheet: Extracted Bibliometric Data WOS
PT	AU	BA	BE	GP	AF	BF	CA	TI	SO	SE	BS	LA	DT	CT	CY	CL	SP	HO	DE	ID	AB	C1	RP	EM	RI	OI	FU	FX	CR	NR	TC	Z9	U1	U2	PU	PI	PA	SN	EI	BN	J9	JI	PD	PY	VL	IS	PN	SU	SI
J	Gregory, AJ; Atkins, JP; Midgley, G; Hodgson, AM				Gregory, Amanda J.; Atkins, Jonathan P.; Midgley, Gerald; Hodgson, Anthony M.			Stakeholder identification and engagement in problem structuring interventions	EUROPEAN JOURNAL OF OPERATIONAL RESEARCH			English	Article						Problem structuring methods; Community operational research; Stakeholder analysis; Critical systems thinking; Green innovation	BOUNDARY CRITIQUE; INFORMATION-SYSTEMS; CIRCULAR ECONOMY; COMMUNITY; METHODOLOGY; THINKING; MANAGEMENT; STRATEGY; IDENTITY; SCIENCE	This paper addresses the under-researched issue of stakeholder identification and engagement in problem structuring interventions. A concise framework is proposed to aid critical reflection in the design and reporting of stakeholder identification and engagement. This is grounded in a critical-systemic epistemology, and is informed by social identity theory. We illustrate the utility of the frame…	[Gregory, Amanda J.; Atkins, Jonathan P.] Univ Hull, Business Sch, Kingston Upon Hull HU6 7RX, N Humberside, England; [Midgley, Gerald] Univ Hull, Ctr Syst Studies, Business Sch, Kingston Upon Hull HU6 7RX, N Humberside, England; [Midgley, Gerald] Linnaeus Univ, Fac Technol, Dept Informat, Vaxjo, Sweden; [Midgley, Gerald] Malardalen Univ, Sch Innovat Design & Engn, Eskilstuna, Sweden; [Midgley, G…	Gregory, AJ (reprint author), Univ Hull, Business Sch, Kingston Upon Hull HU6 7RX, N Humberside, England.	a.j.gregory@hull.ac.uk; j.p.atkins@hull.ac.uk; g.r.midgley@hull.ac.uk; tony@decisionintegrity.co.uk			UK Natural Environment Research Council (NERC)NERC Natural Environment Research Council; Economic and Social Research Council (ESRC)Economic & Social Research Council (ESRC); Department for Environment, Food and Rural Affairs (DEFRA)Department for Environment, Food & Rural Affairs (DEFRA) [NE/L014211/1]	The authors of this manuscript would like to thank the workshop participants and Richa Joshi for her assistance in distributing the pre-workshop survey. We were supported by the UK Natural Environment Research Council (NERC), the Economic and Social Research Council (ESRC), and the Department for Environment, Food and Rural Affairs (DEFRA) through project NE/L014211/1 under the Resource Recovery …	Ackermann F, 2012, EUR J OPER RES, V219, P652, DOI 10.1016/j.ejor.2011.11.014; Ackermann F, 2011, LONG RANGE PLANN, V44, P179, DOI 10.1016/j.lrp.2010.08.001; Andriof J., 2002, UNFOLDING STAKEHOLDE, P19, DOI DOI 10.9774/GLEAF.978-1-909493-28-5_3; [Anonymous], 2010, BBC NEWS; [Anonymous], 2016, GUARDIAN; Pinzon-Salcedo LA, 2018, EUR J OPER RES, V268, P946, DOI 10.1016/j.ejor.2017.11.040; Backstrand…	136	0	0	21	21	ELSEVIER	AMSTERDAM	RADARWEG 29, 1043 NX AMSTERDAM, NETHERLANDS	0377-2217	1872-6860		EUR J OPER RES	Eur. J. Oper. Res.	2021-05-16	2020	283	1
J	Amadi, C; Carrillo, P; Tuuli, M				Amadi, Chika; Carrillo, Pat; Tuuli, Martin			PPP projects: improvements in stakeholder management	ENGINEERING CONSTRUCTION AND ARCHITECTURAL MANAGEMENT			English	Article						Construction; Case study; Project management	PUBLIC-PRIVATE PARTNERSHIPS; INFRASTRUCTURE; FRAMEWORK	Purpose The implementation of public-private partnerships (PPPs), particularly in low- and middle-income countries, has been hampered by external stakeholders' opposition leading to the failure of several projects. The purpose of this paper is to develop a framework to improve external stakeholder management in PPP projects. Design/methodology/approach Two case studies consisting of 23 interviews…	[Amadi, Chika; Carrillo, Pat] Loughborough Univ, Sch Architecture Bldg & Civil Engn, Loughborough, Leics, England; [Tuuli, Martin] Ghana Inst Management & Publ Adm, Accra, Ghana	Carrillo, P (reprint author), Loughborough Univ, Sch Architecture Bldg & Civil Engn, Loughborough, Leics, England.	chiamadi@yahoo.com; p.m.carrillo@lboro.ac.uk; mtuuli@gimpa.edu.gh					Al-Khafaji A.W., 2010, CONSTRUCTION STAKEHO; Amadi C., 2014, P 30 ANN ARCOM C 1 3, P423; Amaeshi K., 2010, CONSTRUCTION STAKEHO, P13; [Anonymous], 2008, ADV COMM SOC MOB TB; Bourne L., 2006, PROJ MANAG J, V37, P5; Bryman A., 2008, SOCIAL RES METHODS; Carrillo PM, 2006, CONSTR MANAG ECON, V24, P1045, DOI 10.1080/01446190600799224; Chinyio E., 2010, CONSTRUCTION STAKEHO; Chinyio EA, 2008, CONSTR MA…	50	0	0	3	3	EMERALD GROUP PUBLISHING LTD	BINGLEY	HOWARD HOUSE, WAGON LANE, BINGLEY BD16 1WA, W YORKSHIRE, ENGLAND	0969-9988	1365-232X		ENG CONSTR ARCHIT MA	Eng. Constr. Archit. Manag.	2021-03-16	2020	27	2
J	Lai, CH; Fu, JS				Lai, Chih-Hui; Fu, Jiawei Sophia			Humanitarian Relief and Development Organizations' Stakeholder Targeting Communication on Social Media and Beyond	VOLUNTAS			English	Article; Early Access						Accountability; Stakeholder theory; Social media; Communication capacity; Information and communication technologies (ICTs)	ACCOUNTABILITY; COMMUNITY; NONPROFITS; FACEBOOK; TWITTER; MODEL	Nonprofit scholars have long considered stakeholder targeting communication (STC), an important mechanism of organizational accountability to meet stakeholders' diverse interests and needs. However, research has yet to systematically examine the antecedents and outcomes of organizations' STC to advance a more comprehensive understanding of how organizations manage accountability demands in the di…	[Lai, Chih-Hui] Natl Chiao Tung Univ, Dept Commun & Technol, 1,Sec 1,Liujia 5th Rd, Zhubei City 302, Hsinchu County, Taiwan; [Fu, Jiawei Sophia] Rutgers State Univ, Sch Commun & Informat, Dept Commun, 4 Huntington St, New Brunswick, NJ 08901 USA	Lai, CH (reprint author), Natl Chiao Tung Univ, Dept Commun & Technol, 1,Sec 1,Liujia 5th Rd, Zhubei City 302, Hsinchu County, Taiwan.	chlai@nctu.edu.tw; sophia.fu@rutgers.edu			Wee Kim Wee School of Communication and Information, Nanyang Technological University (NTU), Singapore; NTUNanyang Technological University; National Chiao Tung University's Research Center for Humanities and Social Sciences	This project was partially supported through the first author's 5K Grant from Wee Kim Wee School of Communication and Information, Nanyang Technological University (NTU), Singapore. The first author was affiliated with NTU when the grant award was received. National Chiao Tung University's Research Center for Humanities and Social Sciences also sponsored the process of data collection for this pr…	Alpaslan C. M., 2009, J CONTING CRISIS MAN, V17, P38, DOI DOI 10.1111/JCCM.2009.17.ISSUE-1; Anagnostopoulos C, 2017, VOLUNTAS, V28, P2224, DOI 10.1007/s11266-016-9802-4; Balser D., 2005, NONPROFIT MANAGEMENT, V15, P295, DOI DOI 10.1002/NML.70; Benjamin LM, 2008, NONPROF VOLUNT SEC Q, V37, P201, DOI 10.1177/0899764007301288; Bonson E, 2015, GOV INFORM Q, V32, P52, DOI 10.1016/j.giq.2014.11.001; Bo…	71	0	0	0	0	SPRINGER	NEW YORK	ONE NEW YORK PLAZA, SUITE 4600, NEW YORK, NY, UNITED STATES	0957-8765	1573-7888		VOLUNTAS	Voluntas
J	Fiore, M; Galati, A; Golebiewski, J; Drejerska, N				Fiore, Mariantonietta; Galati, Antonino; Golebiewski, Jaroslaw; Drejerska, Nina			Stakeholders' involvement in establishing sustainable business models The case of Polish dairy cooperatives	BRITISH FOOD JOURNAL			English	Article; Early Access						Agricultural cooperative; Social innovation; Stakeholder theory; Dairy sector; Business model	CO-CREATION; INNOVATION	Purpose Cooperatives play a dominant role in the European dairy sector. The aim of the study is to define a sustainable business model of dairy cooperatives and explore how stakeholders can contribute to innovation processes generated in this ecosystem. Design/methodology/approach Starting from theoretical assumption and investigation of three major cooperatives located in an ecological agricultu…	[Fiore, Mariantonietta] Univ Foggia, Dept Econ, Foggia, Italy; [Galati, Antonino] Univ Palermo, Dept Agr Food & Forest Sci, Palermo, Italy; [Golebiewski, Jaroslaw; Drejerska, Nina] Warsaw Univ Life Sci, Dept Dev Policy & Mkt, Warsaw, Poland	Drejerska, N (reprint author), Warsaw Univ Life Sci, Dept Dev Policy & Mkt, Warsaw, Poland.	mariantonietta.fiore@unifg.it; antonino.galati@unipa.it; jaroslaw_golebiewski@sggw.pl; nina_drejerska@sggw.pl		fiore, mariantonietta/0000-0002-9244-6776			Almeida M., 2012, INT J TECHNOLOGY GLO, V6, P206, DOI DOI 10.1504/IJTG.2012.048326; Baden-Fuller C, 2013, LONG RANGE PLANN, V46, P419, DOI 10.1016/j.lrp.2013.08.023; Bernardino S, 2017, CIRIEC, V90, P159, DOI 10.7203/CIRIEC-E.90.9155; Bijman J, 2018, SUSTAINABILITY-BASEL, V10, DOI 10.3390/su10072498; Bocken NMP, 2014, J CLEAN PROD, V65, P42, DOI 10.1016/j.jclepro.2013.11.039; Boguta W., 2014, SPO…	69	0	0	0	0	EMERALD GROUP PUBLISHING LTD	BINGLEY	HOWARD HOUSE, WAGON LANE, BINGLEY BD16 1WA, W YORKSHIRE, ENGLAND	0007-070X	1758-4108		BRIT FOOD J	Br. Food J.
J	Chapman, LA; White, PCL				Chapman, Laura A.; White, Piran C. L.			Stakeholder perspectives on the value and challenges of private rhinoceros ownership in South Africa	HUMAN DIMENSIONS OF WILDLIFE			English	Article						Private landowners; stakeholder analysis; poaching; horn trade; wildlife conservation	LEGAL TRADE; EXTINCTION; HORN	The value of private sector rhinoceros conservation in South Africa is a topic of much debate, often fueled by controversies surrounding trade in rhinoceros horn. We used semi-structured interviews (n = 16) to assess perceptions of private rhinoceros owners and other stakeholders regarding the value of the industry and its challenges. All stakeholders attested to the conservation value of private…	[Chapman, Laura A.; White, Piran C. L.] Univ York, Dept Environm & Geog, Wentworth Way, York YO10 5NG, N Yorkshire, England	Chapman, LA (reprint author), Univ York, Dept Environm & Geog, Wentworth Way, York YO10 5NG, N Yorkshire, England.	laura.chapman@york.ac.uk		Chapman, Laura/0000-0001-7297-8006	Scottish International Education Trust	This work was supported by the Scottish International Education Trust.	Alive R., 2016, S AFRICAS MISSED OPP; Angulo E, 2009, P ROY SOC B-BIOL SCI, V276, P1331, DOI 10.1098/rspb.2008.1475; Bryman A, 2012, SOCIAL RES METHODS; Bulte EH, 2003, LAND ECON, V79, P460, DOI 10.2307/3147293; Cousins JA, 2008, ECOL SOC, V13; Damania R, 2005, ECOL ECON, V53, P339, DOI 10.1016/j.ecolecon.2004.09.015; Department of Environmental Affairs (DEA), 2015, MIN EDN MOL HIGHL PR; Departme…	27	0	0	2	2	TAYLOR & FRANCIS LTD	ABINGDON	2-4 PARK SQUARE, MILTON PARK, ABINGDON OR14 4RN, OXON, ENGLAND	1087-1209	1533-158X		HUM DIMENS WILDL	Hum. Dimens. Wildl.	2021-03-03	2020	25	2
J	Coetzee, S; Odijk, M; van Loenen, B; Storm, J; Stoter, J				Coetzee, Serena; Odijk, Martijn; van Loenen, Bastiaan; Storm, Janette; Stoter, Jantien			Stakeholder analysis of the governance framework of a national SDI dataset - whose needs are met in the buildings and address register of the Netherlands?	INTERNATIONAL JOURNAL OF DIGITAL EARTH			English	Article						Address data; data governance; spatial data infrastructure; SDI; stakeholder analysis; Netherlands	SPATIAL DATA INFRASTRUCTURE; GOVERNMENT	National spatial data infrastructures are key to achieving the Digital Earth vision. In many cases, national datasets are integrated from local datasets created and maintained by municipalities. Examples are address, building and topographic information. Integration of local datasets may result in a dataset satisfying the needs of users of national datasets, but is it productive for those who cre…	[Coetzee, Serena] Univ Pretoria, Ctr Geoinformat Sci, Dept Geog Geoinformat & Meteorol, Pretoria, South Africa; [Odijk, Martijn] Minist Binnenlandse Zaken Koninkrijksrelaties, The Hague, Netherlands; [van Loenen, Bastiaan] Delft Univ Technol, Knowledge Ctr Open Data, OTB Res Built Environm, Fac Architecture & Built Environm, Delft, Netherlands; [Storm, Janette; Stoter, Jantien] Kadaster, Apeldoor…	Coetzee, S (reprint author), Univ Pretoria, Ctr Geoinformat Sci, Dept Geog Geoinformat & Meteorol, Pretoria, South Africa.	serena.coetzee@up.ac.za		Coetzee, Serena/0000-0001-8683-8047; van Loenen, Bastiaan/0000-0001-8847-6334			[Anonymous], 2008, WET BASISREGISTRATIE; Bejar R, 2012, COMPUT STAND INTER, V34, P263, DOI 10.1016/j.csi.2011.10.001; Bourne L., 2005, THESIS; Brown G, 2016, APPL GEOGR, V67, P77, DOI 10.1016/j.apgeog.2015.12.004; Brugha R, 2000, HEALTH POLICY PLANN, V15, P239, DOI 10.1093/heapol/15.3.239; Carroll A. B., 2008, BUSINESS SOC ETHICS; Coetzee S, 2015, LECT NOTES GEOINF CA, P113, DOI 10.1007/978-3-319…	40	1	1	3	3	TAYLOR & FRANCIS LTD	ABINGDON	2-4 PARK SQUARE, MILTON PARK, ABINGDON OR14 4RN, OXON, ENGLAND	1753-8947	1753-8955		INT J DIGIT EARTH	Int. J. Digit. Earth	2021-03-03	2020	13	3
J	Eyiah-Botwe, E; Aigbavboa, CO; Thwala, WD				Eyiah-Botwe, Emmanuel; Aigbavboa, Clinton O.; Thwala, Wellington Didibhuku			Curbing PPP construction projects' failure using enhanced stakeholder management success in developing countries	BUILT ENVIRONMENT PROJECT AND ASSET MANAGEMENT			English	Article						Factors; Public-private partnership; Stakeholder theory; Stakeholder management; Developing nations; Public sector projects	DELPHI METHOD; PARTNERSHIPS	Purpose Globally, inadequate resources, skills deficiency and poor infrastructure have necessitated public-private partnerships (PPPs) as investment initiative for public sector projects. The purpose of this paper is to evaluate the key constructs for improved stakeholder management (SM) success in curbing PPP projects' failure in developing countries to fill the research gap. Pre-stakeholder ide…	[Eyiah-Botwe, Emmanuel; Aigbavboa, Clinton O.; Thwala, Wellington Didibhuku] Univ Johannesburg, QS&CM, Johannesburg, South Africa	Eyiah-Botwe, E (reprint author), Univ Johannesburg, QS&CM, Johannesburg, South Africa.	ebotwe123@yahoo.com; caigbavboa@gmail.com; didibhukut@uj.ac.za		Aigbavboa, Clinton/0000-0003-2866-3706			Aaltonen K, 2011, INT J PROJ MANAG, V29, P165, DOI 10.1016/j.ijproman.2010.02.001; Aapaoja A., 2014, OPEN J BUSINESS MANA, V2, P43, DOI DOI 10.4236/OJBM.2014.21007; Aerni P, 2005, ENVIRON SCI POLICY, V8, P464, DOI 10.1016/j.envsci.2005.07.001; Aigbavboa C.O., 2013, THESIS; Bal M, 2013, SUSTAINABILITY-BASEL, V5, P695, DOI 10.3390/su5020695; Bentler P. M., 1988, HDB MULTIVARIATE EXP, P317; Bourne L…	63	0	0	10	10	EMERALD GROUP PUBLISHING LTD	BINGLEY	HOWARD HOUSE, WAGON LANE, BINGLEY BD16 1WA, W YORKSHIRE, ENGLAND	2044-124X	2044-1258		BUILT ENVIRON PROJ A	Built Environ. Proj. Asset Manag.	2021-03-02	2020	10	1
J	Okpara, UT; Fleskens, L; Stringer, LC; Hessel, R; Bachmann, F; Daliakopoulos, I; Berglund, K; Velazquez, FJB; Dal Ferro, N; Keizer, J; Kohnova, S; Lemann, T; Quinn, C; Schwilch, G; Siebielec, G; Skaalsveen, K; Tibbett, M; Zoumides, C				Okpara, Uche T.; Fleskens, Luuk; Stringer, Lindsay C.; Hessel, Rudi; Bachmann, Felicitas; Daliakopoulos, Ioannis; Berglund, Kerstin; Blanco Velazquez, Francisco Jose; Dal Ferro, Nicola; Keizer, Jacob; Kohnova, Silvia; Lemann, Tatenda; Quinn, Claire; Schwilch, Gudrun; Siebielec, Grzegorz; Skaalsveen, Kamilla; Tibbett, Mark; Zoumides, Christos			Helping stakeholders select and apply appraisal tools to mitigate soil threats: Researchers' experiences from across Europe	JOURNAL OF ENVIRONMENTAL MANAGEMENT			English	Article						Soil degradation; Soil improvement; Stakeholder engagement; Impact assessment; Decision-support tools; Europe	MULTICRITERIA DECISION-ANALYSIS; ECOSYSTEM SERVICES; MANAGEMENT; FRAMEWORK; PARTICIPATION; TECHNOLOGIES; CHALLENGES; FERTILITY; HEATHLAND; ADOPTION	Soil improvement measures need to be ecologically credible, socially acceptable and economically affordable if they are to enter widespread use. However, in real world decision contexts not all measures can sufficiently meet these criteria. As such, developing, selecting and using appropriate tools to support more systematic appraisal of soil improvement measures in different decision-making cont…	[Okpara, Uche T.; Stringer, Lindsay C.; Lemann, Tatenda; Quinn, Claire] Univ Leeds, Fac Environm, Sch Earth & Environm, Sustainabil Res Inst, Leeds LS2 9JT, W Yorkshire, England; [Fleskens, Luuk] Wageningen Univ & Res, Soil Phys & Land Management Grp, Wageningen, Netherlands; [Hessel, Rudi] Wageningen Univ & Res, Soil Water & Land Use, Wageningen Environm Res, Wageningen, Netherlands; [Bachmann, …	Okpara, UT (reprint author), Univ Leeds, Fac Environm, Sch Earth & Environm, Sustainabil Res Inst, Leeds LS2 9JT, W Yorkshire, England.	uche4purpose@yahoo.co.uk; luuk.fleskens@wur.nl; l.stringer@leeds.ac.uk; rudi.hessel@wur.nl; Felicitas.Bachmann@cde.unibe.ch; idaliak@staff.hmu.gr; kerstin.berglund@slu.se; fj.blanco@evenor-tech.com; nicola.dalferro@unipd.it; jjkeizer@ua.pt; kohnova@stuba.sk; tatenda.lemann@cde.unibe.ch; c.h.quinn@leeds.ac.uk; gudrun.schwilch@bafu.admin.ch; gs@iung.pulawy.pl; Kamilla.Skaalsveen@nibio.no; m.tibbett…	Keizer, Jan Jacob/E-8938-2015	Keizer, Jan Jacob/0000-0003-4833-0415; Fleskens, Luuk/0000-0001-6843-0910; Tibbett, Mark/0000-0003-0143-2190; Stringer, Lindsay/0000-0003-0017-1654	European UnionEuropean Union (EU) [603498]	The research leading to these results received funding from the European Union Seventh Framework Program (FP7/2007-2013) under grant agreement no. 603498 (RECARE project).	Admunson R.L., 2015, SCIENCE, V348; Bagstad KJ, 2013, ECOSYST SERV, V5, pE27, DOI [10.2136/vzj2010.0073, 10.13031/2013.2739, 10.1016/j.ecoser.2013.07.004]; Boardman A.E., 2006, COST BENEFIT ANAL CO; Boerema A, 2018, ECOL ECON, V152, P207, DOI 10.1016/j.ecolecon.2018.06.005; Chinseu E., 2018, SRI BRIEFING NOTE SE, V19; Dal Ferro N, 2018, SOIL TILL RES, V179, P114, DOI 10.1016/j.still.2018.01.002; …	50	0	0	4	4	ACADEMIC PRESS LTD- ELSEVIER SCIENCE LTD	LONDON	24-28 OVAL RD, LONDON NW1 7DX, ENGLAND	0301-4797	1095-8630		J ENVIRON MANAGE	J. Environ. Manage.	2021-03-01	2020	257
J	Linaker, J; Regnell, B; Damian, D				Linaker, Johan; Regnell, Bjorn; Damian, Daniela			A method for analyzing stakeholders' influence on an open source software ecosystem's requirements engineering process	REQUIREMENTS ENGINEERING			English	Article						Open source; Software ecosystem; Requirements engineering; Stakeholder analysis	CENTRALITY; COMMUNITIES; IDENTIFICATION; GOVERNANCE; COMPANIES; PROJECTS	For a firm in an open source software (OSS) ecosystem, the requirements engineering (RE) process is rather multifaceted. Apart from its typical RE process, there is a competing process, external to the firm and inherent to the firm's ecosystem. When trying to impose an agenda in competition with other firms, and aiming to align internal product planning with the ecosystem's RE process, firms need…	[Linaker, Johan; Regnell, Bjorn] Lund Univ, Box 118, SE-22100 Lund, Sweden; [Damian, Daniela] Univ Victoria, POB 1700 STN CSC, Victoria, BC, Canada	Linaker, J (reprint author), Lund Univ, Box 118, SE-22100 Lund, Sweden.	Johan.Linaker@cs.lth.se; Bjorn.Regnell@cs.lth.se; Damian.Daniela@gmail.com					Alspaugh Thomas A., 2013, 2013 21st IEEE International Requirements Engineering Conference (RE), P165, DOI 10.1109/RE.2013.6636716; Aurum A, 2003, INFORM SOFTWARE TECH, V45, P945, DOI 10.1016/S0950-5849(03)00096-X; Baars A, 2012, LECT NOTES BUS INF P, V114, P168; Barnett GA, 2011, ENCY SOCIAL NETWORKS; Barrat A, 2004, P NATL ACAD SCI USA, V101, P3747, DOI 10.1073/pnas.0400087101; Bhowmik T., 2015…	55	0	0	1	1	SPRINGER	NEW YORK	ONE NEW YORK PLAZA, SUITE 4600, NEW YORK, NY, UNITED STATES	0947-3602	1432-010X		REQUIR ENG	Requir. Eng.	MAR	2020	25	1
J	Collinge, W				Collinge, William			Stakeholder Engagement in Construction: Exploring Corporate Social Responsibility, Ethical Behaviors, and Practices	JOURNAL OF CONSTRUCTION ENGINEERING AND MANAGEMENT			English	Article						Stakeholder management; Stakeholder engagement; Stakeholder theory; Corporate social responsibility (CSR)	INFORMATION MODELING BIM; MANAGEMENT	Stakeholder engagement is an undertheorized area of construction project management research. Often simplified as an act of corporate social responsibility, the complexity of the engagement concept means its processes and consequences evade closer scrutiny and analysis. This paper provides an in-depth analysis of stakeholder engagement to reveal its theoretical and practical complexity; two compl…	[Collinge, William] Univ Manchester, Construct Project Management, Dept Mech Aerosp & Civil Engn, E8 Pariser Bldg,76 Sackville St, Manchester M1 7JR, Lancs, England	Collinge, W (reprint author), Univ Manchester, Construct Project Management, Dept Mech Aerosp & Civil Engn, E8 Pariser Bldg,76 Sackville St, Manchester M1 7JR, Lancs, England.	william.collinge@manchester.ac.uk		Collinge, William/0000-0003-3387-1649			APM (Association for Project Management), 2012, BOD OF KNOWL; Atkin B, 2008, CONSTR MANAG ECON, V26, P549, DOI 10.1080/01446190802142405; Bowen F, 2010, J BUS ETHICS, V95, P297, DOI 10.1007/s10551-009-0360-1; Chinyio E., 2010, CONSTRUCTION STAKEHO; Chinyio EA, 2008, CONSTR MANAG ECON, V26, P591, DOI 10.1080/01446190802078310; Collinge WH, 2014, CONSTR MANAG ECON, V32, P760, DOI 10.1080/01446193.2…	39	0	0	23	23	ASCE-AMER SOC CIVIL ENGINEERS	RESTON	1801 ALEXANDER BELL DR, RESTON, VA 20191-4400 USA	0733-9364	1943-7862		J CONSTR ENG M	J. Constr. Eng. Manage.	2021-03-01	2020	146	3
J	Bahadorestani, A; Karlsen, JT; Farimani, NM				Bahadorestani, Amir; Karlsen, Jan Terje; Farimani, Nasser Motahari			Novel Approach to Satisfying Stakeholders in Megaprojects: Balancing Mutual Values	JOURNAL OF MANAGEMENT IN ENGINEERING			English	Article						Model; Framework; Stakeholder satisfaction; Stakeholder engagement; Stakeholder management; Stakeholder salience; Stakeholder expectation; Value creation; Mutual values; Megaproject; Data envelopment analysis (DEA)	MEGA CONSTRUCTION PROJECTS; VALUE CREATION; MAJOR INFRASTRUCTURE; MANAGEMENT; EXPECTATIONS; DEA; SATISFACTION; PERFORMANCE; SALIENCE; NETWORKS	Stakeholder satisfaction in megaprojects has always been a critical concern in research and practice because of the dynamism, complexity, and uncertainty of the various relationships between the project and the stakeholder community. The most successful outcome for a megaproject would be achieved when it creates values fairly for stakeholder community to satisfy them. Therefore, because of the re…	[Bahadorestani, Amir] Ferdowsi Univ Mashhad, Dept Civil Engn, Construct Engn & Management Grp, Mashhad 9177948974, Razavi Khorasan, Iran; [Karlsen, Jan Terje] BI Norwegian Business Sch, Dept Leadership & Org Behav, Nydalsveien 37, N-0484 Oslo, Norway; [Farimani, Nasser Motahari] Ferdowsi Univ Mashhad, Fac Econ & Business Adm, Mashhad 9177948974, Razavi Khorasan, Iran	Farimani, NM (reprint author), Ferdowsi Univ Mashhad, Fac Econ & Business Adm, Mashhad 9177948974, Razavi Khorasan, Iran.	amir.bahador.1990@gmail.com; jan.t.karlsen@bi.no; n.motahari@um.ac.ir		Bahadorestani, Amir/0000-0001-9802-9618	Research Deputy of Ferdowsi University of Mashhad [48116]	This study was supported in part by the Research Deputy of Ferdowsi University of Mashhad, under Grant No. 48116 (dated April 9, 2019).	Afsharian M, 2017, EUR J OPER RES, V259, P587, DOI 10.1016/j.ejor.2016.10.040; Aldamak A, 2017, MEASUREMENT, V106, P161, DOI 10.1016/j.measurement.2017.04.028; Bishop D., 2018, P 51 HAW INT C SYST; Bosch-Rekveldt M, 2011, INT J PROJ MANAG, V29, P728, DOI 10.1016/j.ijproman.2010.07.008; Bougnol ML, 2006, ANN OPER RES, V145, P339, DOI 10.1007/s10479-006-0039-2; Bourne L, 2011, MANAGE DECIS, V49, P1…	110	0	0	18	18	ASCE-AMER SOC CIVIL ENGINEERS	RESTON	1801 ALEXANDER BELL DR, RESTON, VA 20191-4400 USA	0742-597X	1943-5479		J MANAGE ENG	J. Manage. Eng.	2021-03-01	2020	36	2
J	Kraft, SA; McMullen, C; Lindberg, NM; Bui, D; Shipman, K; Anderson, K; Joseph, G; Duenas, DM; Porter, KM; Kauffman, TL; Koomas, A; Ransom, CL; Jackson, P; Goddard, KAB; Wilfond, BS; Lee, SSJ				Kraft, Stephanie A.; McMullen, Carmit; Lindberg, Nangel M.; Bui, David; Shipman, Kelly; Anderson, Katherine; Joseph, Galen; Duenas, Devan M.; Porter, Kathryn M.; Kauffman, Tia L.; Koomas, Alyssa; Ransom, Chelese L.; Jackson, Paige; Goddard, Katrina A. B.; Wilfond, Benjamin S.; Lee, Sandra Soo-Jin			Integrating stakeholder feedback in translational genomics research: an ethnographic analysis of a study protocol's evolution	GENETICS IN MEDICINE			English	Article; Early Access						stakeholder engagement; informed consent; recruitment; institutional review board; ethics	RISK-ASSESSMENT; INFORMED-CONSENT; PATIENTS VIEWS; PATIENT; CANCER; ENGAGEMENT	Purpose This study describes challenges faced while incorporating sometimes conflicting stakeholder feedback into study design and development of patient-facing materials for a translational genomics study aiming to reduce health disparities among diverse populations. Methods We conducted an ethnographic analysis of study documents including summaries of patient advisory committee meetings and in…	[Kraft, Stephanie A.; Shipman, Kelly; Duenas, Devan M.; Porter, Kathryn M.; Wilfond, Benjamin S.] Seattle Childrens Hosp & Res Inst, Treuman Katz Ctr Pediat Bioeth, Seattle, WA 98101 USA; [Kraft, Stephanie A.; Wilfond, Benjamin S.] Univ Washington, Sch Med, Dept Pediat, Seattle, WA 98195 USA; [McMullen, Carmit; Lindberg, Nangel M.; Bui, David; Kauffman, Tia L.; Goddard, Katrina A. B.] Kaiser Perm…	Kraft, SA (reprint author), Seattle Childrens Hosp & Res Inst, Treuman Katz Ctr Pediat Bioeth, Seattle, WA 98101 USA.; Kraft, SA (reprint author), Univ Washington, Sch Med, Dept Pediat, Seattle, WA 98195 USA.	stephanie.kraft@seattlechildrens.org		Kraft, Stephanie/0000-0002-2862-7601	Clinical Sequencing Evidence-Generating Research (CSER) consortium - National Human Genome Research Institute; National Institute on Minority Health and Health Disparities (NIMHD)United States Department of Health & Human ServicesNational Institutes of Health (NIH) - USANIH National Institute on Minority Health & Health Disparities (NIMHD); National Cancer Institute (NCI)United States Department …	This work was funded as part of the Clinical Sequencing Evidence-Generating Research (CSER) consortium funded by the National Human Genome Research Institute with cofunding from the National Institute on Minority Health and Health Disparities (NIMHD) and the National Cancer Institute (NCI). This work was supported by grant UM1HG007292 (MPIs: B.S.W., K.A.B.G.), with additional support from U01HG00…	Amendola LM, 2018, AM J HUM GENET, V103, P319, DOI 10.1016/j.ajhg.2018.08.007; Anderson Emily E, 2017, AJOB Empir Bioeth, V8, P178, DOI 10.1080/23294515.2017.1362488; Balls-Berry JE, 2016, J HEALTH COMMUN, V21, P527, DOI 10.1080/10810730.2015.1103333; Bellcross C, 2019, GENET MED, V21, P181, DOI 10.1038/s41436-018-0020-x; Beskow LM, 2019, AM J BIOETHICS, V19, P6, DOI 10.1080/15265161.2019.1587031…	41	0	0	1	1	NATURE PUBLISHING GROUP	NEW YORK	75 VARICK ST, 9TH FLR, NEW YORK, NY 10013-1917 USA	1098-3600	1530-0366		GENET MED	Genet. Med.
J	Ee, C; Templeman, K; Grant, S; Avard, N; de Manincor, M; Reath, J; Hunter, J				Ee, Carolyn; Templeman, Kate; Grant, Suzanne; Avard, Nicole; de Manincor, Michael; Reath, Jennifer; Hunter, Jennifer			Informing the Model of Care for an Academic Integrative Health Care Center: A Qualitative Study of Primary Care Stakeholder Views	JOURNAL OF ALTERNATIVE AND COMPLEMENTARY MEDICINE			English	Article; Early Access						academic health center; traditional; complementary; and integrative medicine; integrative medicine; integrative health care; evidence-based medicine; primary care; stakeholder engagement; community-based participatory research	ALTERNATIVE MEDICINE USE; COMPLEMENTARY THERAPIES; CHRONIC PAIN; URBAN; ACUPUNCTURE; POPULATION	Objectives: To engage with local primary care stakeholders to inform the model of care for a proposed academic integrative health care center incorporating evidence-informed traditional, complementary, and integrative medicine (TCIM) in Sydney, Australia. Design: In-depth semistructured interviews, informed by community-based participatory research principles, were conducted to explore primary ca…	[Ee, Carolyn; Templeman, Kate; Grant, Suzanne; Avard, Nicole; de Manincor, Michael; Hunter, Jennifer] Western Sydney Univ, NICM Hlth Res Inst, Locked Bag 1797, Penrith, NSW 2751, Australia; [Reath, Jennifer] Western Sydney Univ, Sch Med, Penrith, NSW, Australia	Templeman, K (reprint author), Western Sydney Univ, NICM Hlth Res Inst, Locked Bag 1797, Penrith, NSW 2751, Australia.	k.templeman@westernsydney.edu.au			Jacka Foundation of Natural Therapies	This study was funded through an endowment from the Jacka Foundation of Natural Therapies to support development of an Integrative Medicine Program at NICM Health Research Institute. Jacka Foundation of Natural Therapies is a not-for-profit charitable fund in Australia that supports research in naturopathy and its related modalities, and the development of a community of researchers, scholars, an…	Academic Consortium for Integrative Medicine & Health, 2019, DEF INT MED HLTH; [Anonymous], 2014, CLIMATE CHANGE 2014, V1, P69; Baker K, 2019, ADV INTEGR MED, V6, pS6; Banfield M, 2017, BMC FAM PRACT, V18, DOI 10.1186/s12875-016-0575-z; Boon H, 2004, ALTERN THER HEALTH M, V10, P48; Boon H, 2004, BMC HEALTH SERV RES, V4, DOI 10.1186/1472-6963-4-15; Braun V., 2006, QUALITATIVE RES PSYC, V3, P77, DO…	44	0	0	4	4	MARY ANN LIEBERT, INC	NEW ROCHELLE	140 HUGUENOT STREET, 3RD FL, NEW ROCHELLE, NY 10801 USA	1075-5535	1557-7708		J ALTERN COMPLEM MED	J. Altern. Complement Med.
J	Velter, MGE; Bitzer, V; Bocken, NMP; Kemp, R				Velter, M. G. E.; Bitzer, V.; Bocken, N. M. P.; Kemp, R.			Sustainable business model innovation: The role of boundary work for multi-stakeholder alignment	JOURNAL OF CLEANER PRODUCTION			English	Article						Sustainable value creation; Sustainable business model innovation; Boundary work	COLLABORATIVE VALUE CREATION; CIRCULAR ECONOMY; FRAMEWORK; MANAGEMENT; FIELD; VIEW; NONPROFITS; ALLIANCES; KNOWLEDGE; INTERPLAY	This study focuses on the boundary-spanning nature of sustainable business model innovation, studying multi-stakeholder engagement and alignment. Drawing on the concept of boundary work, we explore the different types of organizational boundary changes between focal companies and their external stakeholders, investigating specifically the process of exploring, negotiating, disrupting and realigni…	[Velter, M. G. E.; Bitzer, V.; Kemp, R.] Maastricht Univ, Int Ctr Integrated Assessment & Sustainable Dev, POB 616, NL-6200 MD Maastricht, Netherlands; [Bitzer, V.] KIT Royal Trop Inst, POB 95001, NL-1090 HA Amsterdam, Netherlands; [Bocken, N. M. P.] Lund Univ, Int Inst Ind Environm Econ, Box 196, S-22100 Lund, Sweden; [Bocken, N. M. P.] Delft Univ Technol, Dept Ind Design Engn, Landbergstr 15, N…	Velter, MGE (reprint author), Maastricht Univ, Int Ctr Integrated Assessment & Sustainable Dev, POB 616, NL-6200 MD Maastricht, Netherlands.	myrthe.velter@maastrichtuniversity.nl					Abbott A, 1995, SOC RES, V62, P857; Achterberg E., 2016, MASTER CIRCULAR BUSI; Al-Debei MM, 2010, EUR J INFORM SYST, V19, P359, DOI 10.1057/ejis.2010.21; Ashraf N, 2017, J MANAGE STUD, V54, P793, DOI 10.1111/joms.12273; Austin JE, 2012, NONPROF VOLUNT SEC Q, V41, P929, DOI 10.1177/0899764012454685; Austin JE, 2012, NONPROF VOLUNT SEC Q, V41, P726, DOI 10.1177/0899764012450777; Baldassarre B, 2017…	107	0	0	38	38	ELSEVIER SCI LTD	OXFORD	THE BOULEVARD, LANGFORD LANE, KIDLINGTON, OXFORD OX5 1GB, OXON, ENGLAND	0959-6526	1879-1786		J CLEAN PROD	J. Clean Prod.	2021-02-20	2020	247
J	Ahmed, W; Ashraf, MS; Khan, SA; Kusi-Sarpong, S; Arhin, FK; Kusi-Sarpong, H; Najmi, A				Ahmed, Waqar; Ashraf, Muhammad Saeed; Khan, Sharfuddin Ahmed; Kusi-Sarpong, Simonov; Arhin, Francis Kow; Kusi-Sarpong, Horsten; Najmi, Arsalan			Analyzing the impact of environmental collaboration among supply chain stakeholders on a firm's sustainable performance	OPERATIONS MANAGEMENT RESEARCH			English	Article; Early Access						Green supply chain; Stakeholder theory; Coordination theory; Supplier collaboration; Customer collaboration; Environmental performance; Organizational performance	PARTIAL LEAST-SQUARES; MANAGEMENT-PRACTICES; MANUFACTURING PERFORMANCE; OPERATIONAL PERFORMANCE; GREEN; PERSPECTIVE; FRAMEWORK; IMPLEMENTATION; INDUSTRIES; PRESSURES	In the era of industrialization, environmentalists are more concerned with the environment and so are continuously interested in investigating organizational factors that can facilitate the transition towards sustainability. This research systematically investigates the impact of the supply chain partner's collaborative approach towards green practices on a firm's sustainability performance. Stak…	[Ahmed, Waqar; Ashraf, Muhammad Saeed; Najmi, Arsalan] Iqra Univ Karachi, Fac Management Sci, Karachi, Pakistan; [Khan, Sharfuddin Ahmed] Univ Sharjah, Ind Engn & Engn Management Dept, Sharjah, U Arab Emirates; [Kusi-Sarpong, Simonov; Kusi-Sarpong, Horsten] Ecoengn & Management Consult Ltd, 409 Abafum Ave, Tis Adentan, Accra, Ghana; [Kusi-Sarpong, Simonov] Univ Portsmouth, Portsmouth Business Sch…	Ahmed, W (reprint author), Iqra Univ Karachi, Fac Management Sci, Karachi, Pakistan.	waqar120@gmail.com; saeed.ashraf@outlook.com; skhan@sharjah.ac.ae; simonov2002@yahoo.com; FKA1RES@bolton.ac.uk; horstenk@yahoo.com; arsalan-najmi@hotmail.com					Adebanjo D, 2016, INT J OPER PROD MAN, V36, P995, DOI 10.1108/IJOPM-11-2014-0543; Ahmed W, 2019, SMART SUSTAINABLE BU; Ahmed W, 2019, J HUMANITARIAN LOGIS; Ahmed W, 2018, MANAG ENVIRON QUAL, V29, P740, DOI 10.1108/MEQ-11-2017-0140; Ali A, 2017, INT J LOGIST-RES APP, V20, P22, DOI 10.1080/13675567.2016.1226788; Amundson SD, 1998, J OPER MANAG, V16, P341, DOI 10.1016/S0272-6963(98)00018-7; Bai CG, …	111	0	0	0	0	SPRINGER	NEW YORK	ONE NEW YORK PLAZA, SUITE 4600, NEW YORK, NY, UNITED STATES	1936-9735	1936-9743		OPER MANAGE RES	Oper. Manag. Res.
J	Antonio, I; Simone, P; Lea, I; Mario, T				Antonio, Iazzi; Simone, Pizzi; Lea, Iaia; Mario, Turco			Communicating the stakeholder engagement process: A cross-country analysis in the tourism sector	CORPORATE SOCIAL RESPONSIBILITY AND ENVIRONMENTAL MANAGEMENT			English	Article; Early Access						corporate social responsibility; cross-country analysis; digital communication; stakeholders engagement; sustainability report; tourism sector	CORPORATE SOCIAL-RESPONSIBILITY; SUSTAINABLE TOURISM; UNITED-STATES; CSR; QUALITY; GRI; RESPONSIVENESS; INFORMATION; DISCLOSURE; STRATEGIES	Stakeholder engagement (SE) is considered a best practice in sustainability reporting, as it increases companies' social legitimacy and reputation. Companies have to properly communicate the SE activities, paying attention to the social, cultural, and political factors that affect the perception of stakeholders. This is particularly relevant in the tourism sector, which is a typical multistakehol…	[Antonio, Iazzi; Simone, Pizzi; Mario, Turco] Univ Salento, Dipartimento Sci Econ, Lecca, Italy; [Lea, Iaia] Univ Gabriele dAnnunzio Chieti & Pescara, Dipartimento Econ Aziendale, Chieti, Italy	Antonio, I (reprint author), Univ Salento, Dipartimento Sci Econ, Lecca, Italy.	simone.pizzi@unisalento.it		Iaia, Lea/0000-0003-4650-1233			Agudo-Valiente JM, 2015, CORP SOC RESP ENV MA, V22, P13, DOI 10.1002/csr.1324; Amaladoss MX, 2013, CORP SOC RESP ENV MA, V20, P65, DOI 10.1002/csr.287; Apospori E, 2018, SUSTAINABILITY-BASEL, V10, DOI 10.3390/su10072197; Baldini M, 2018, J BUS ETHICS, V150, P79, DOI 10.1007/s10551-016-3139-1; Becker-Olsen KL, 2011, J INT MARKETING, V19, P30, DOI 10.1509/jimk.19.2.30; Boiral O, 2013, ACCOUNT AUDIT…	68	0	0	3	3	WILEY	HOBOKEN	111 RIVER ST, HOBOKEN 07030-5774, NJ USA	1535-3958	1535-3966		CORP SOC RESP ENV MA	Corp. Soc. Responsib. Environ. Manag.
J	Onyango, V; Papaioannou, E; Schupp, MF; Zaucha, J; Przedzymirska, J; Lukic, I; Varona, MC; Schultz-Zehden, A; Giannelos, I; Lakamp, R; van de Velde, I				Onyango, Vincent; Papaioannou, Eva; Schupp, Maximilian F.; Zaucha, Jacek; Przedzymirska, Joanna; Lukic, Ivana; Varona, Mario Cana; Schultz-Zehden, Angela; Giannelos, Ioannis; Lakamp, Rianne; van de Velde, Ilse			Is Demonstrating the Concept of Multi-Use Too Soon for the North Sea? Barriers and Opportunities from a Stakeholder Perspective	COASTAL MANAGEMENT			English	Article; Early Access						DABI (Drivers Added values Barriers Impacts) framework; lessons; multi-use; North Sea; stakeholder engagement	OFFSHORE WIND; BLUE GROWTH; MANAGEMENT; RELEVANT; MULTIPLE; RESOURCE; OIL	Multi-use (MU) has been promoted as a viable approach to the effective planning and mitigation of user-conflicts in the marine realm. Despite several research and pilot projects demonstrating the approach's feasibility and benefits, commercially viable MU applications remain patchy and few. Further, MU is neither systematically applied nor purposively planned for even in the imminent event of inc…	[Onyango, Vincent; Papaioannou, Eva; Schupp, Maximilian F.] Univ Dundee, Dundee, Scotland; [Schupp, Maximilian F.] Alfred Wegener Inst Polar & Marine Res, Bremerhaven, Germany; [Zaucha, Jacek; Przedzymirska, Joanna] Maritime Inst Gdansk, Gdansk, Poland; [Zaucha, Jacek] Univ Gdansk, Gdansk, Poland; [Varona, Mario Cana] Univ Azores, Ponta Delgada, Portugal; [Lukic, Ivana] S Pro Sustainable Projects…	Onyango, V (reprint author), Univ Dundee, Dundee, Scotland.	V.Onyango@dundee.ac.uk		Schupp, Maximilian Felix/0000-0001-7546-1694	EU Horizon 2020 - the Framework Program for Research and Innovation (2014-2020) under Grant H2020-BG-2016-2017 (Blue Growth - Demonstrating an Ocean of Opportunities)	This work was supported by the EU Horizon 2020 - the Framework Program for Research and Innovation (2014-2020) under Grant H2020-BG-2016-2017 (Blue Growth - Demonstrating an Ocean of Opportunities).	[Anonymous], 2017, WORLD ATLAS; Ansong J, 2017, OCEAN COAST MANAGE, V141, P65, DOI 10.1016/j.ocecoaman.2017.03.005; Benassai G, 2014, OCEAN COAST MANAGE, V95, P213, DOI 10.1016/j.ocecoaman.2014.04.007; Blyth-Skyrme R. E., 2010, FISHMITIG09; Bocci M, 2019, PLOS ONE, V14, DOI 10.1371/journal.pone.0215010; Bolongaro K., 2017, FISHERMEN WIND FARMS; Boonstra WJ, 2018, MAR POLICY, V87, P340, DOI 10.101…	56	0	0	0	0	TAYLOR & FRANCIS INC	PHILADELPHIA	530 WALNUT STREET, STE 850, PHILADELPHIA, PA 19106 USA	0892-0753	1521-0421		COAST MANAGE	Coast. Manage.
J	Giacomini, D; Zola, P; Paredi, D; Mazzoleni, M				Giacomini, Davide; Zola, Paola; Paredi, Diego; Mazzoleni, Mario			Environmental disclosure and stakeholder engagement via social media: State of the art and potential in public utilities	CORPORATE SOCIAL RESPONSIBILITY AND ENVIRONMENTAL MANAGEMENT			English	Article; Early Access						corporate social responsibility; dialogic accounting; environmental disclosure; organisational legitimacy; social media; stakeholder engagement; sustainability	ORGANIZATIONAL LEGITIMACY; RESPONSIBILITY DISCLOSURE; SUSTAINABILITY DISCLOSURE; COMMUNICATION STRATEGIES; SENTIMENT ANALYSIS; OWNED ENTERPRISES; FACEBOOK; GERMAN; PERFORMANCE; OWNERSHIP	The concept of sustainable development has become dominant in the current socio-economic debate at the global level. In particular, environmental issues have become increasingly central in the action of all organisations: private, public, and hybrid. Analysing a sample of Italian public utilities, we studied the level of disclosure regarding environmental topics via public Facebook pages. The aim…	[Giacomini, Davide; Paredi, Diego; Mazzoleni, Mario] Univ Brescia, Dept Econ & Management, Contrada S Chiara 50, I-25122 Brescia, Italy; [Zola, Paola] CNR, Inst Informat & Telemat, Pisa, Italy	Giacomini, D (reprint author), Univ Brescia, Dept Econ & Management, Contrada S Chiara 50, I-25122 Brescia, Italy.	davide.giacomini@unibs.it			Acque Bresciane S.r.l.	Acque Bresciane S.r.l.	Abd Rahman NHW, 2011, SOC RESPONSIB J, V7, P181, DOI 10.1108/17471111111141486; Adams CA, 2006, J ACCOUNT ORGAN CHAN, V2, P281, DOI 10.1108/18325910610690090; Agenzia per l'Italia digitale, 2018, REL COMM DIG; Agostino D, 2016, PUBLIC MANAG REV, V18, P1289, DOI 10.1080/14719037.2015.1100320; Ali W, 2017, CORP SOC RESP ENV MA, V24, P273, DOI 10.1002/csr.1410; Argento D, 2019, MEDITARI ACCOUNT RES,…	95	0	0	0	0	WILEY	HOBOKEN	111 RIVER ST, HOBOKEN 07030-5774, NJ USA	1535-3958	1535-3966		CORP SOC RESP ENV MA	Corp. Soc. Responsib. Environ. Manag.
J	Li, YP; Lau, C; Su, P				Li, Yiping; Lau, Chammy; Su, Ping			Heritage tourism stakeholder conflict: a case of a World Heritage Site in China	JOURNAL OF TOURISM AND CULTURAL CHANGE			English	Article; Early Access						China; heritage tourism; tulou; stakeholder theory; World Heritage Site	SUSTAINABLE TOURISM; ETHNIC TOURISM; MANAGEMENT; POWER; PERCEPTIONS; INVOLVEMENT; CULTURE	Different from the existing UNESCO World Heritage Site (hereafter WHS) studies that focused predominantly on heritage tourism development, this study attempts to analyze the situation on the basis of the WHS inscription process, to examine the intertwined relationship among different heritage tourism stakeholders. Despite the extensive research on the branding effects of WHSs on tourism developme…	[Li, Yiping] Guangzhou Univ, Sino French Coll Tourism, Guangzhou, Peoples R China; [Lau, Chammy] Hong Kong Polytech Univ, Coll Profess & Continuing Educ, Hong Kong, Peoples R China; [Su, Ping] Sun Yat Sen Univ, Sch Int Studies, Guangzhou, Peoples R China	Lau, C (reprint author), Hong Kong Polytech Univ, Coll Profess & Continuing Educ, Hong Kong, Peoples R China.	chammy.lau@cpce-polyu.edu.hk			Hong Kong Hui Oi Chow Trust Fund [201205172001]	This research was supported by Hong Kong Hui Oi Chow Trust Fund (Project code: 201205172001).	Aas C, 2005, ANN TOURISM RES, V32, P28, DOI 10.1016/j.annals.2004.04.005; Abrahams R, 2015, J TOUR CULT CHANGE, V13, P39, DOI 10.1080/14766825.2014.892505; Adie BA, 2017, TOUR MANAG PERSPECT, V24, P48, DOI 10.1016/j.tmp.2017.07.002; Agnew N., 2014, INT C COND MOG GROTT; Anderson W, 2015, J TOUR CULT CHANGE, V13, P208, DOI 10.1080/14766825.2014.935387; Bal M, 2013, SUSTAINABILITY-BASEL, V5, P695, …	81	0	0	2	2	ROUTLEDGE JOURNALS, TAYLOR & FRANCIS LTD	ABINGDON	2-4 PARK SQUARE, MILTON PARK, ABINGDON OX14 4RN, OXON, ENGLAND	1476-6825	1747-7654		J TOUR CULT CHANGE	J. Tour. Cult. Chang.
J	Dansoh, A; Frimpong, S; Ampratwum, G; Oppong, GD; Osei-Kyei, R				Dansoh, Ayirebi; Frimpong, Samuel; Ampratwum, Godslove; Dennis Oppong, Goodenough; Osei-Kyei, Robert			Exploring the role of traditional authorities in managing the public as stakeholders on PPP projects: a case study	INTERNATIONAL JOURNAL OF CONSTRUCTION MANAGEMENT			English	Article; Early Access						Public-Private Partnerships (PPP); traditional authority; stakeholder management; infrastructure; chieftaincy; case study; Ghana	CRITICAL SUCCESS FACTORS; PRIVATE PARTNERSHIP PPP; CONSTRUCTION PROJECTS; MANAGEMENT; INFRASTRUCTURE; FRAMEWORK	Previous research indicates that involving representatives of the public in stakeholder management increases the likelihood of obtaining successful outcomes when managing the public as stakeholders on PPP projects. Relatively little is however known about the exact roles played by traditional authorities, who are powerful public representatives and significantly influence the public and the stake…	[Dansoh, Ayirebi; Ampratwum, Godslove] Kwame Nkrumah Univ Sci & Technol, Dept Construct Technol & Management, Kumasi, Ghana; [Frimpong, Samuel] Kumasi Tech Univ, Dept Bldg Technol, Kumasi, Ghana; [Dennis Oppong, Goodenough] Hong Kong Polytech Univ, Dept Bldg & Real Estate, Kowloon, Hong Kong, Peoples R China; [Osei-Kyei, Robert] Western Sydney Univ, Sch Built Environm, Sydney, NSW, Australia	Frimpong, S (reprint author), Kumasi Tech Univ, Dept Bldg Technol, Kumasi, Ghana.	sfrimpong88@gmail.com					Abotchie C, 2006, CHIEFTAINCY GHANA CU; Almarri K, 2017, J FACIL MANAG, V15, P170, DOI 10.1108/JFM-07-2016-0031; Amadi C., 2014, P 30 ANN ARCOM C 1 3, P423; Antwi-Bediako R, 2018, COGENT SOC SCI, V4, DOI 10.1080/23311886.2018.1456795; ASMUSSEN KJ, 1995, J HIGH EDUC, V66, P575, DOI 10.2307/2943937; Assanful V, 2018, RELIG SUSTAINABLE DE; Atiibo KA, 2012, THESIS; Azizu A, 2014, THESIS; Bikam P., 20…	80	0	0	0	0	TAYLOR & FRANCIS LTD	ABINGDON	2-4 PARK SQUARE, MILTON PARK, ABINGDON OR14 4RN, OXON, ENGLAND	1562-3599	2331-2327		INT J CONSTR MANAG	Int. J. Constr. Manag.
J	Unger, CJ; Everingham, JA; Bond, CJ				Unger, Corinne J.; Everingham, Jo-Anne; Bond, Carol J.			Transition or transformation: shifting priorities and stakeholders in Australian mined land rehabilitation and closure	AUSTRALASIAN JOURNAL OF ENVIRONMENTAL MANAGEMENT			English	Article						Mine rehabilitation; mine closure; legacy risks; liability; stakeholder engagement	MINING-INDUSTRY; RESOURCE-MANAGEMENT; ECONOMY; STATE	This article is a retrospective study of the shifting priorities and stakeholders over the last four decades of Australia's mine rehabilitation and closure practices. We map the evolution of knowledge, stakeholder involvement, and community awareness of mining socio-environmental risks and impacts to show how mine rehabilitation and closure practices have evolved over time. We conclude that shift…	[Unger, Corinne J.] Univ Queensland, Sch Business, St Lucia, Qld, Australia; [Everingham, Jo-Anne] Univ Queensland, Ctr Social Responsibil Min, Sustainable Minerals Inst, St Lucia, Qld, Australia; [Bond, Carol J.] RMIT Univ, Sch Management, Melbourne, Vic, Australia	Unger, CJ (reprint author), Univ Queensland, Sch Business, St Lucia, Qld, Australia.	c.unger@business.uq.edu.au	Bond, Carol/D-9965-2014; Everingham, Jo-Anne/Q-2244-2017	Bond, Carol/0000-0003-2919-2790; Everingham, Jo-Anne/0000-0001-7631-9462	Coal Minesite Rehabilitation Trust Fund post-graduate scholarship from the Queensland Resources Council; Queensland Government	The first author is the recipient of a Coal Minesite Rehabilitation Trust Fund post-graduate scholarship from the Queensland Resources Council and Queensland Government.	Altenburg K., 2016, HIST ENV, V28, P98; ANCOLD, 2019, GUID TAIL DAMS PLANN, P1; [Anonymous], 2006, AUSTR MINING, P21; Ashby A. D., 2016, MIN CLOS 2016 C P, P313; [AusIMM Adelaide Branch of AusIMM], 1976, SEM MAR APR 1976; Australian and New Zealand Minerals and Energy Council and Minerals Council of Australia, 2000, STRAT FRAM MIN CLOS; Australian Government, 2016, NAT PHAS MERC RAT MI; Australia…	132	0	0	0	0	TAYLOR & FRANCIS LTD	ABINGDON	2-4 PARK SQUARE, MILTON PARK, ABINGDON OR14 4RN, OXON, ENGLAND	1448-6563	2159-5356		AUSTRALAS J ENV MAN	Australas. J. Environ. Manag.	2021-01-02	2020	27	1
J	Yunus, S; Elijido-Ten, EO; Abhayawansa, S				Yunus, Somiaya; Elijido-Ten, Evangeline O.; Abhayawansa, Subhash			Impact of stakeholder pressure on the adoption of carbon management strategies Evidence from Australia	SUSTAINABILITY ACCOUNTING MANAGEMENT AND POLICY JOURNAL			English	Article; Early Access						Australia; Carbon management strategies; Climate change; National greenhouse and energy reporting act; Stakeholder theory	CLIMATE-CHANGE; ENVIRONMENTAL DISCLOSURES; MEDIA COVERAGE; SUSTAINABILITY; DETERMINANTS; PERFORMANCE; GREENHOUSE; LEGITIMACY; EMISSIONS; INFORMATION	Purpose This paper aims to examine whether the perceived pressures from stakeholders with high potential to cooperate and/or threaten the firm's survival affect the decision to adopt carbon management strategies (CMSs). Design/methodology/approach A logistic panel regression model is estimated using longitudinal data from Australia's Top-200 listed firms over seven years from 2009 to 2015. The au…	[Yunus, Somiaya] Holmesglen Inst TAFE, Dept Accountancy, Melbourne, Vic, Australia; [Elijido-Ten, Evangeline O.; Abhayawansa, Subhash] Swinburne Univ Technol, Swinburne Business Sch, Melbourne, Vic, Australia	Abhayawansa, S (reprint author), Swinburne Univ Technol, Swinburne Business Sch, Melbourne, Vic, Australia.	sabhayawansa@swin.edu.au					Antilla L, 2010, PUBLIC UNDERST SCI, V19, P240, DOI 10.1177/0963662508094099; Argandona A, 1998, J BUS ETHICS, V17, P1093, DOI 10.1023/A:1006075517423; Bansal P, 2005, STRATEGIC MANAGE J, V26, P197, DOI 10.1002/smj.441; Borghei Z, 2018, AUSTRALAS J ENV MAN, V25, P321, DOI 10.1080/14486563.2018.1466204; Borghei Z, 2016, MEDITARI ACCOUNT RES, V24, P111, DOI 10.1108/MEDAR-02-2015-0008; Bose S, 2018,…	64	0	0	2	2	EMERALD GROUP PUBLISHING LTD	BINGLEY	HOWARD HOUSE, WAGON LANE, BINGLEY BD16 1WA, W YORKSHIRE, ENGLAND	2040-8021	2040-803X		SUSTAIN ACCOUNT MANA	Sustain. Account. Manag. Policy J.
J	Bhatt, B; Singh, A				Bhatt, Brijesh; Singh, Anoop			Stakeholders' role in distribution loss reduction technology adoption in the Indian electricity sector: An actor-oriented approach	ENERGY POLICY			English	Article						Distribution losses; Technology adoption; Energy efficiency; Stakeholder analysis	RENEWABLE ENERGY TECHNOLOGIES; INNOVATION SYSTEMS; SOUTH-ASIA; BARRIERS; REFORM; INSTITUTIONS; EFFICIENCY; POLICY; DIFFUSION; FRAMEWORK	Reduction of distribution losses is the key to sustainability of entire Indian power sector. Although sufficient emphasis has been placed on adoption of distribution loss reduction technologies (LRT) such as high voltage distribution system, it has not made significant inroads. Building on new institutional economics and sociological approaches, we propose actor analysis as a prerequisite for und…	[Bhatt, Brijesh] Humboldt Univ, Div Resource Econ, Unter Linden 6, D-10099 Berlin, Germany; [Singh, Anoop] Indian Insdaue Technol Kanpur, Dept Ind & Management Engn, Ctr Energy Regulat, Kanpur 208016, Uttar Pradesh, India	Bhatt, B (reprint author), Humboldt Univ, Div Resource Econ, Unter Linden 6, D-10099 Berlin, Germany.	bhattbrx@cms.hu-berlin.de; anoops@iitk.ac.in			German Academic Exchange (DAAD)Deutscher Akademischer Austausch Dienst (DAAD); Royal Institution of Chartered Surveyors-School of Built Environment, Noida (RICS-SBE)	The authors would like to thank Konrad Hagedom and participants of research colloquium at the Division of Resource Economics, Humboldt University Berlin for valuable comments on earlier presentation of this work. Helpful comments of two anonymous referees and Gautam Pant are highly appreciated. Authors are grateful to the officials of Electricity Regulatory Commissions, utilities, research organi…	Adams M, 2011, ENERG POLICY, V39, P2550, DOI 10.1016/j.enpol.2011.02.022; Amin M, 2018, ENERG POLICY, V123, P72, DOI 10.1016/j.enpol.2018.08.010; [Anonymous], 2018, WORLD BANK INDICATOR; APCPDCL, 2010, HIGH VOLT DISTR SYST; APSPDCL, 2011, EN AUD REP HVDS GUND; Aragones-Beltran P, 2017, INT J PROJ MANAG, V35, P451, DOI 10.1016/j.ijproman.2017.01.001; Bal M, 2013, SUSTAINABILITY-BASEL, V5, P695, DO…	141	0	0	0	0	ELSEVIER SCI LTD	OXFORD	THE BOULEVARD, LANGFORD LANE, KIDLINGTON, OXFORD OX5 1GB, OXON, ENGLAND	0301-4215	1873-6777		ENERG POLICY	Energy Policy	FEB	2020	137
J	Surucu-Balci, E; Balci, G; Yuen, KF				Surucu-Balci, Ebru; Balci, Gokcay; Yuen, Kum Fai			Social Media Engagement of Stakeholders: A Decision Tree Approach in Container Shipping	COMPUTERS IN INDUSTRY			English	Article						CHAID; Decision Tree; Shipping; Social Media; Stakeholder Engagement; Twitter	SUPPLY CHAIN MANAGEMENT; BUSINESS PERFORMANCE; SERVICE QUALITY; B2B; COMMUNICATION; SUSTAINABILITY; IMPACT; MODEL; USAGE; RESPONSIBILITY	Social media provides a significant avenue for stakeholder engagement which is crucial to ensure loyalty and satisfaction of stakeholders who possess valuable resources that can influence the business outcomes. Container lines - imperative members of global supply chains and facilitators of international trade - utilize social media to engage their stakeholders due to environmental and commercial…	[Surucu-Balci, Ebru] Univ Bradford, Sch Management, Bradford, W Yorkshire, England; [Surucu-Balci, Ebru] Manisa Celal Bayar Univ, Fac Business, Manisa, Turkey; [Balci, Gokcay] Univ Huddersfield, Huddersfield Business Sch, Huddersfield, W Yorkshire, England; [Yuen, Kum Fai] Nanyang Technol Univ, Sch Civil & Environm Engn, Singapore, Singapore	Surucu-Balci, E (reprint author), Univ Bradford, Sch Management, Bradford, W Yorkshire, England.	e.balci@bradford.ac.uk; g.balci@hud.ac.uk; yuen0016@e.ntu.edu.sg	Yuen, Kum Fai/B-8244-2015	Yuen, Kum Fai/0000-0002-9199-6661			Agnihotri R, 2016, IND MARKET MANAG, V53, P172, DOI 10.1016/j.indmarman.2015.09.003; Ammirato S, 2018, KNOWLEDGE MANAGEMENT, P1; Baird Carolyn Heller, 2011, Strategy & Leadership, V39, P30, DOI 10.1108/10878571111161507; Balci G, 2017, MANAG RES REV, V40, P1100, DOI 10.1108/MRR-01-2017-0012; Bernard M, 2016, J BUS IND MARK, V31, P955, DOI 10.1108/JBIM-10-2016-268; Bonson E, 2016, EUR J TOUR RES, …	78	0	0	1	1	ELSEVIER	AMSTERDAM	RADARWEG 29, 1043 NX AMSTERDAM, NETHERLANDS	0166-3615	1872-6194		COMPUT IND	Comput. Ind.	FEB	2020	115
J	Rubenstein, L; Hempel, S; Danz, M; Rose, D; Stockdale, S; Curtis, I; Kirsh, S				Rubenstein, Lisa; Hempel, Susanne; Danz, Margie; Rose, Danielle; Stockdale, Susan; Curtis, Idamay; Kirsh, Susan			Eight Priorities for Improving Primary Care Access Management in Healthcare Organizations: Results of a Modified Delphi Stakeholder Panel	JOURNAL OF GENERAL INTERNAL MEDICINE			English	Article						access to healthcare; access management; expert panel; stakeholder engagement; primary care; modified Delphi panel; quality improvement; implementation research	QUALITY-IMPROVEMENT; IMPACT; CONTINUITY	Objective To identify priorities for improving healthcare organization management of patient access to primary care based on prior evidence and a stakeholder panel. Background Studies on healthcare access show its importance for ensuring population health. Few studies show how healthcare organizations can improve access. Methods We conducted a modified Delphi stakeholder panel anchored by a syste…	[Rubenstein, Lisa; Hempel, Susanne; Danz, Margie] RAND Corp, Evidence Based Practice Ctr, Santa Monica, CA 90401 USA; [Rubenstein, Lisa] Univ Calif Los Angeles, David Geffen Sch Med, Los Angeles, CA 90095 USA; [Rubenstein, Lisa] Univ Calif Los Angeles, Fielding Sch Publ Hlth, Los Angeles, CA USA; [Hempel, Susanne] Univ Southern Calif, Southem Calif Evidence Review Ctr, Los Angeles, CA 90007 USA; …	Rubenstein, L (reprint author), RAND Corp, Evidence Based Practice Ctr, Santa Monica, CA 90401 USA.	lisar@rand.org					[Anonymous], 2015, TRANSF HLTH CAR SCHE; Baker John, 2006, Nurse Res, V14, P59; Bhat Vasanthakumar N, 2005, Eur J Health Econ, V6, P215, DOI 10.1007/s10198-005-0294-1; Bodenheimer T, 2018, MED CARE, V56, P815, DOI 10.1097/MLR.0000000000000971; Braithwaite J, 2017, COMPLEXITY SCI HEALT; Buell RW, 2016, IMPROVING ACCESS VA; Cameron S, 2010, CAN FAM PHYSICIAN, V56, P906; Campbell SM, 2002, QUAL SAF …	43	0	0	1	1	SPRINGER	NEW YORK	ONE NEW YORK PLAZA, SUITE 4600, NEW YORK, NY, UNITED STATES	0884-8734	1525-1497		J GEN INTERN MED	J. Gen. Intern. Med.	FEB	2020	35	2
J	Petkovic, J; Riddle, A; Akl, EA; Khabsa, J; Lytvyn, L; Atwere, P; Campbell, P; Chalkidou, K; Chang, SM; Crowe, S; Dans, L; El Jardali, F; Ghersi, D; Graham, ID; Grant, S; Greer-Smith, R; Guise, JM; Hazlewood, G; Jull, J; Katikireddi, SV; Langlois, EV; Lyddiatt, A; Maxwell, L; Morley, R; Mustafa, RA; Nonino, F; Pardo, JP; Pollock, A; Pottie, K; Riva, J; Schunemann, H; Simeon, R; Smith, M; Stein, A…				Petkovic, Jennifer; Riddle, Alison; Akl, Elie A.; Khabsa, Joanne; Lytvyn, Lyubov; Atwere, Pearl; Campbell, Pauline; Chalkidou, Kalipso; Chang, Stephanie M.; Crowe, Sally; Dans, Leonila; El Jardali, Fadi; Ghersi, Davina; Graham, Ian D.; Grant, Sean; Greer-Smith, Regina; Guise, Jeanne-Marie; Hazlewood, Glen; Jull, Janet; Katikireddi, S. Vittal; Langlois, Etienne, V; Lyddiatt, Anne; Maxwell, Lara; M…			Protocol for the development of guidance for stakeholder engagement in health and healthcare guideline development and implementation	SYSTEMATIC REVIEWS			English	Article						Guidelines; Stakeholder engagement; Coproduction; Systematic reviews; Guidance; Equity; Integrated knowledge translation	CLINICAL-PRACTICE GUIDELINES; PUBLIC INVOLVEMENT; KNOWLEDGE; PATIENT; COPRODUCTION; FRAMEWORK; EQUITY	Background Stakeholder engagement has become widely accepted as a necessary component of guideline development and implementation. While frameworks for developing guidelines express the need for those potentially affected by guideline recommendations to be involved in their development, there is a lack of consensus on how this should be done in practice. Further, there is a lack of guidance on ho…	[Petkovic, Jennifer; Riddle, Alison; Simeon, Rosiane; Welch, Vivian] Bruyere Continuing Care, Bruyere Res Inst, 85 Primrose Ave East, Ottawa, ON, Canada; [Petkovic, Jennifer; Riddle, Alison; Maxwell, Lara; Simeon, Rosiane; Welch, Vivian] Univ Ottawa, 85 Primrose Ave East, Ottawa, ON, Canada; [Akl, Elie A.] Amer Univ Beirut, Dept Internal Med, Beirut, Lebanon; [Khabsa, Joanne] Amer Univ Beirut, Cl…	Petkovic, J (reprint author), Bruyere Continuing Care, Bruyere Res Inst, 85 Primrose Ave East, Ottawa, ON, Canada.; Petkovic, J (reprint author), Univ Ottawa, 85 Primrose Ave East, Ottawa, ON, Canada.	jennifer.petkovic@uottawa.ca		Petkovic, Jennifer/0000-0002-5824-584X; Stein, Airton/0000-0002-8756-8699; Katikireddi, Srinivasa/0000-0001-6593-9092	Canadian Institutes of Health ResearchCanadian Institutes of Health Research (CIHR) [PJT-155970, 391110]; National Health and Medical Research Council Postgraduate ScholarshipNational Health and Medical Research Council of Australia [GNT 1132803]; NRS Senior Clinical Fellowship [SCAF/15/02]; Medical Research CouncilMedical Research Council UK (MRC) [MRC_UU_12017/13, MRC_UU_12017/15]; Scottish Gov…	This work has been funded by the Canadian Institutes of Health Research (PJT-155970; Application number: 391110). AS is supported by a National Health and Medical Research Council Postgraduate Scholarship (GNT 1132803). SVK is funded by a NRS Senior Clinical Fellowship (SCAF/15/02), the Medical Research Council (MRC_UU_12017/13 & MRC_UU_12017/15), and the Scottish Government Chief Scientist Offic…	Akl EA, 2017, J CLIN EPIDEMIOL, V90, P68, DOI 10.1016/j.jclinepi.2017.01.017; Alonso-Coello P, 2016, BMJ-BRIT MED J, V353, pi2089, DOI [10.1136/bmj.i2089, DOI 10.1136/BMJ.I2089]; [Anonymous], 2003, GLOB PROGR EV HLTH P; Armstrong Melissa J, 2017, Res Involv Engagem, V3, P19, DOI 10.1186/s40900-017-0070-2; Armstrong MJ, 2017, HEALTH EXPECT, V20, P3, DOI 10.1111/hex.12467; Canadian Institutes for H…	65	0	0	0	0	BMC	LONDON	CAMPUS, 4 CRINAN ST, LONDON N1 9XW, ENGLAND		2046-4053		SYST REV-LONDON	Syst. Rev.	2021-02-01	2020	9	1
J	LaMere, K; Mantyniemi, S; Vanhatalo, J; Haapasaari, P				LaMere, Kelsey; Mantyniemi, Samu; Vanhatalo, Jarno; Haapasaari, Paivi			Making the most of mental models: Advancing the methodology for mental model elicitation and documentation with expert stakeholders	ENVIRONMENTAL MODELLING & SOFTWARE			English	Article						Cognitive maps; Participatory modeling; Stakeholder engagement; Natural resource management; Environmental modeling; Transdisciplinary research	BAYESIAN BELIEF NETWORKS; ATLANTIC SALMON; NATURAL-RESOURCES; DECISION-MAKING; SENEGAL RIVER; KNOWLEDGE; MANAGEMENT; UNCERTAINTY; EXPERIENCES; COMPLEXITY	Eliciting stakeholders' mental models is an important participatory modeling (PM) tool for building systems knowledge, a frequent challenge in natural resource management. Therefore, mental models constitute a valuable source of information, making it imperative to document them in detail, while preserving the integrity of stakeholders' beliefs. We propose a methodology, the Rich Elicitation Appr…	[LaMere, Kelsey; Vanhatalo, Jarno] Univ Helsinki, Fac Biol & Environm Sci, Organismal & Evolutionary Biol Res Program, Bioctr 3,Viikinkaari 3,POB 65, FI-00014 Helsinki, Finland; [Mantyniemi, Samu] Nat Resources Inst Finland, Latokartanonkaari 9, FI-00790 Helsinki, Finland; [Vanhatalo, Jarno] Univ Helsinki, Dept Math & Stat, Helsinki, Finland; [Haapasaari, Paivi] Univ Helsinki, Fac Biol & Environm…	LaMere, K (reprint author), Univ Helsinki, Fac Biol & Environm Sci, Organismal & Evolutionary Biol Res Program, Bioctr 3,Viikinkaari 3,POB 65, FI-00014 Helsinki, Finland.	kelsey.lamere@helsinki.fi; samu.mantyniemi@luke.fi; jarno.vanhatalo@helsinki.fi; paivi.haapasaari@helsinki.fi		Haapasaari, Paivi/0000-0001-9342-5195	University of Helsinki's Doctoral Program in Interdisciplinary Environmental Sciences (DENVI); Finnish National Agency for Education	This study received funding from the University of Helsinki's Doctoral Program in Interdisciplinary Environmental Sciences (DENVI) and the Finnish National Agency for Education.	Abel N., 1998, Rangeland Journal, V20, P77, DOI 10.1071/RJ9980077; Aben J, 2016, J APPL ECOL, V53, P1055, DOI 10.1111/1365-2664.12643; BARDWELL LV, 1991, ENVIRON MANAGE, V15, P603, DOI 10.1007/BF02589620; Beven K., 2009, ENVIRONMENTAL MODELL; Blei DM, 2012, COMMUN ACM, V55, P77, DOI 10.1145/2133806.2133826; Bracken LJ, 2015, J ENVIRON PLANN MAN, V58, P1291, DOI 10.1080/09640568.2014.921596; Brown…	94	0	0	0	0	ELSEVIER SCI LTD	OXFORD	THE BOULEVARD, LANGFORD LANE, KIDLINGTON, OXFORD OX5 1GB, OXON, ENGLAND	1364-8152	1873-6726		ENVIRON MODELL SOFTW	Environ. Modell. Softw.	FEB	2020	124
J	Perko, T; Turcanu, C				Perko, Tanja; Turcanu, Catrinel			Is internet a missed opportunity? Evaluating radon websites from a stakeholder engagement perspective	JOURNAL OF ENVIRONMENTAL RADIOACTIVITY			English	Article						Radon; Value-action gap; Stakeholder engagement; Internet; Risk communication; Cancer	INDOOR RADON; MENTAL MODELS; RISK; COMMUNICATION; GOVERNMENT; INFORMATION; PERCEPTION; AWARENESS; EFFICACY; CANCER	Exposure to indoor radon, a naturally occurring radioactive gas, is one of the main causes of lung cancer worldwide. Although radon tests are easily accessible in most countries, and protective actions are effective and relatively easy to apply, the levels of radon testing and subsequent home remediation remain lower than aimed for. Public engagement, particularly through internet, may contribute…	[Perko, Tanja; Turcanu, Catrinel] SCK CEN, Belgian Nucl Res Ctr, Mol, Belgium; [Perko, Tanja] Univ Antwerp, Antwerp, Belgium	Perko, T (reprint author), SCK CEN, Belgian Nucl Res Ctr, Mol, Belgium.; Perko, T (reprint author), Univ Antwerp, Antwerp, Belgium.	tperko@sckcen.be			Euratom research and training programme 2014-2018 [662287]	We wish to thank our main coders Olivia Puzzolante and Alexandra Dobney for their contribution to this research. This research has been conducted in the framework of the European ENGAGE project, which is part of the CONCERT European Joint Programme for Radiation Protection. This project received funding from the Euratom research and training programme 2014-2018 under grant agreement No 662287.	Abelshausen B., 2018, ROUND TABLE STAKEHOL; Ajzen I., 1985, ACTION CONTROL COGNI, P11, DOI DOI 10.1007/978-3-642-69746-3_2; ATMAN CJ, 1994, RISK ANAL, V14, P779, DOI 10.1111/j.1539-6924.1994.tb00289.x; Bertot JC, 2010, GOV INFORM Q, V27, P264, DOI 10.1016/j.giq.2010.03.001; Bonnar-Kidd KK, 2009, HEALTH COMMUN, V24, P165, DOI 10.1080/10410230802676763; BOSTROM A, 1992, J SOC ISSUES, V48, P85, DOI …	74	0	0	0	0	ELSEVIER SCI LTD	OXFORD	THE BOULEVARD, LANGFORD LANE, KIDLINGTON, OXFORD OX5 1GB, OXON, ENGLAND	0265-931X	1879-1700		J ENVIRON RADIOACTIV	J. Environ. Radioact.	FEB	2020	212
J	Franco-Trigo, L; Marques-Sanchez, P; Tudball, J; Benrimoj, SI; Martinez-Martinez, F; Sabater-Hernandez, D				Franco-Trigo, L.; Marques-Sanchez, P.; Tudball, J.; Benrimoj, S., I; Martinez-Martinez, F.; Sabater-Hernandez, D.			Collaborative health service planning: A stakeholder analysis with social network analysis to develop a community pharmacy service	RESEARCH IN SOCIAL & ADMINISTRATIVE PHARMACY			English	Article						Stakeholder analysis; Social network analysis; Health services [MeSH]; Community pharmacy services [MeSH]; Health planning [MeSH]; Cardiovascular diseases [MeSH]; Stakeholder participation [MeSH]	PARTICIPATION; INTERVENTIONS; MANAGEMENT; CENTRALITY; PROGRAMS; IMPACT; POLICY	Background: Stakeholder participation optimizes health planning, fostering the acceptability and integration of new health services. Collaborative approaches may help overcome existing challenges in the development, implementation and evaluation of community pharmacy services (CPSs). Stakeholder analyses lay the foundation for building collaboration in the integrated delivery of health care. Obje…	[Franco-Trigo, L.; Tudball, J.; Benrimoj, S., I; Sabater-Hernandez, D.] Univ Technol Sydney, Grad Sch Hlth, Level 4,Bldg 7,67 Thomas St,POB 123, Ultimo, NSW 2007, Australia; [Franco-Trigo, L.; Martinez-Martinez, F.; Sabater-Hernandez, D.] Univ Granada, Fac Pharm, MJFD Acad Ctr Pharmaceut Care, Campus Univ Cartuja S-N, E-18071 Granada, Spain; [Franco-Trigo, L.; Martinez-Martinez, F.; Sabater-Herna…	Franco-Trigo, L (reprint author), Catedra Maria Jose Faus Dader Atenc Farmaceut, Fac Farm, Secc Farm Asistencial Social & Legal, Campus Univ Cartuja S-N, E-18071 Granada, Spain.	Lucia.FrancoTrigo@student.uts.edu.au; pilar.marques@unileon.es; Jacqueline.Tudball@newcastle.edu.au; shalom.benrimoj@gmail.com; femartin@ugr.es; daniel.sabaterhernandez@outlook.com		Marques-Sanchez, Pilar/0000-0002-1304-1552	University of Technology Sydney (UTS) President's Scholarship; UTS International Research Scholarship; Graduate School of Health at University of Technology Sydney; Pharmaceutical Care Research Group at the University of Granada	We would like to acknowledge the stakeholders and key informants in this study for their altruistic participation, and Dr. Jose Alberto Benitez Andrades for his efficient technical support throughout the study and for his willingness to assist with any issue. This work is part of the PhD of Lucia Franco-Trigo, who was awarded a University of Technology Sydney (UTS) President's Scholarship and a U…	Agency for Healthcare Research and Quality, 2014, AHRQ PUBLICATION; Al Hamarneh YN, 2017, CAN J DIABETES, V41, P580, DOI 10.1016/j.jcjd.2017.08.244; Alive Thrive, 2014, NUTR STAK AN; Borgatti S. P., 2013, ANAL SOCIAL NETWORKS; Borgatti SP, 2002, UCINET WINDOWS SOFTW, V2002; Borgatti SP, 2002, NETDRAW GRAPH VISUAL; Brugha R, 2000, HEALTH POLICY PLANN, V15, P239, DOI 10.1093/heapol/15.3.239; Bryman…	50	0	0	3	8	ELSEVIER SCIENCE INC	NEW YORK	STE 800, 230 PARK AVE, NEW YORK, NY 10169 USA	1551-7411	1934-8150		RES SOC ADMIN PHARM	Res. Soc. Adm. Pharm.	FEB	2020	16	2
J	Freeman, RE; Phillips, R; Sisodia, R				Freeman, R. Edward; Phillips, Robert; Sisodia, Rajendra			Tensions in Stakeholder Theory	BUSINESS & SOCIETY			English	Article						business ethics; stakeholder theory; strategic management		A number of tensions have been suggested between stakeholder theory and strategic management (SM). Following a brief review of the histories of stakeholder theory and mainstream SM, we argue that many of the tensions are more apparent than real, representing different narratives about stakeholder theory, SM, business, and ethics. Part of the difference in these two theoretical positions is due to…	[Freeman, R. Edward] Univ Virginia, Darden Sch, Business Adm, Charlottesville, VA USA; [Freeman, R. Edward] Univ Virginia, Darden Sch, Business Roundtable Inst Corp Eth, Charlottesville, VA USA; [Freeman, R. Edward] Univ Virginia, Darden Sch, Inst Business Soc, Charlottesville, VA USA; [Phillips, Robert] York Univ, Schulich Sch Business, Business Eth, Toronto, ON, Canada; [Phillips, Robert] York …	Phillips, R (reprint author), York Univ, Schulich Sch Business, 4700 Keele St, Toronto, ON M3J 1P3, Canada.	rphillips@schulich.york.ca					Abt C. C., 1977, SOCIAL AUDIT MANAGEM; Ackoff R.L., 1974, REDESIGNING FUTURE; Ackoff Russell L., 1981, CREATING CORPORATE F; Andrews K. R., 1980, CONCEPT CORPORATE ST; Bosse DA, 2009, STRATEGIC MANAGE J, V30, P447, DOI 10.1002/smj.743; Bridoux F, 2016, ACAD MANAGE REV, V41, P229, DOI 10.5465/amr.2013.0475; Crary A., 2009, MORAL JUDGMENT; Dewey J, 1922, HUMAN NATURE CONDUCT; DONALDSON T, 1995, ACA…	49	6	6	10	10	SAGE PUBLICATIONS INC	THOUSAND OAKS	2455 TELLER RD, THOUSAND OAKS, CA 91320 USA	0007-6503	1552-4205		BUS SOC	Bus. Soc.	FEB	2020	59	2			SI
J	Bridoux, FM; Vishwanathan, P				Bridoux, Flore M.; Vishwanathan, Pushpika			When Do Powerful Stakeholders Give Managers the Latitude to Balance All Stakeholders' Interests?	BUSINESS & SOCIETY			English	Article						fairness; instrumental stakeholder theory; justice; self-interest; value appropriation	CORPORATE SOCIAL-RESPONSIBILITY; MORAL IDENTITY; COMPETITIVE ADVANTAGE; PERFORMANCE; JUSTICE; SELF; EQUALITY; IMPACT; FIRM; BEHAVIOR	Research in instrumental stakeholder theory often discusses the benefits of a stakeholder strategy that balances all stakeholders' interests as if the firm's managers were not constrained much in choosing a strategy. Yet, through their value appropriation behavior, stakeholders with high bargaining power can significantly constrain managers' choices. Our objective is, therefore, to understand whe…	[Bridoux, Flore M.; Vishwanathan, Pushpika] Univ Amsterdam, Amsterdam Business Sch, Plantage Muidergracht 12, NL-1018 TV Amsterdam, Netherlands	Bridoux, FM (reprint author), Univ Amsterdam, Amsterdam Business Sch, Plantage Muidergracht 12, NL-1018 TV Amsterdam, Netherlands.	f.m.bridoux@uva.nl					ADAMS JS, 1965, ADV EXP SOC PSYCHOL, V2, P267; Adams RB, 2011, STRATEGIC MANAGE J, V32, P1331, DOI 10.1002/smj.940; Aguilera RV, 2007, ACAD MANAGE REV, V32, P836, DOI 10.5465/AMR.2007.25275678; Ambrose ML, 2002, ORGAN BEHAV HUM DEC, V89, P947, DOI 10.1016/S0749-5978(02)00037-7; Aquino K, 2002, J PERS SOC PSYCHOL, V83, P1423, DOI 10.1037//0022-3514.83.6.1423; Aquino K, 2009, J PERS SOC PSYCHOL, V9…	101	1	1	4	4	SAGE PUBLICATIONS INC	THOUSAND OAKS	2455 TELLER RD, THOUSAND OAKS, CA 91320 USA	0007-6503	1552-4205		BUS SOC	Bus. Soc.	FEB	2020	59	2			SI
J	Crane, B				Crane, Bret			Revisiting Who, When, and Why Stakeholders Matter: Trust and Stakeholder Connectedness	BUSINESS & SOCIETY			English	Article						organizational responsiveness; stakeholder trust; transparency; trust building actions; voluntary action	SOCIAL-STRUCTURE; ORGANIZATIONS; TRUSTWORTHINESS; COMPETITION; FAIRNESS; MODEL	With limited resources and attention, managers have sought ways to categorize and prioritize stakeholders. The underlying assumption is that some stakeholders matter more than others. However, in the information age, stakeholders are increasingly interconnected, where a firm's actions toward one stakeholder are visible to others and can affect members of the stakeholder ecosystem. Actions by a fi…	[Crane, Bret] Utah State Univ, Huntsman Sch Business, Logan, UT 84322 USA	Crane, B (reprint author), Utah State Univ, Huntsman Sch Business, Dept Management, 3500 Old Main Hill, Logan, UT 84322 USA.	bret.crane@usu.edu					ADAMS JS, 1965, ADV EXP SOC PSYCHOL, V2, P267; [Anonymous], 2017, BBC BUSINESS MAY; Ashforth BE, 1990, ORGAN SCI, V1, P177, DOI 10.1287/orsc.1.2.177; Bachmann R, 2015, ORGAN STUD, V36, P1123, DOI 10.1177/0170840615599334; Bachmann R, 2011, ORGAN STUD, V32, P281, DOI 10.1177/0170840610397477; BARNEY JB, 1994, STRATEGIC MANAGE J, V15, P175, DOI 10.1002/smj.4250150912; BLAKE RR, 1961, MANAGE SCI, V7…	72	4	4	4	4	SAGE PUBLICATIONS INC	THOUSAND OAKS	2455 TELLER RD, THOUSAND OAKS, CA 91320 USA	0007-6503	1552-4205		BUS SOC	Bus. Soc.	FEB	2020	59	2			SI
J	Hatherly, D; Mitchell, RK; Mitchell, JR; Lee, JH				Hatherly, David; Mitchell, Ronald K.; Mitchell, J. Robert; Lee, Jae Hwan			Reimagining Profits and Stakeholder Capital to Address Tensions Among Stakeholders	BUSINESS & SOCIETY			English	Article						capital maintenance theory; profits-people tension; residual stakeholders; stakeholder theory	VALUE CREATION; VALUE CAPTURE; FIRM; EVOLUTION; IDENTITY; INCOME	In this article, we use ideas from stakeholder capital maintenance theory to address tensions in allocating firm profits between stockholders and other stakeholders. We utilize a mediative thought experiment to conceptualize how multiple stakeholder interests might better be served, such that genuine firm profits (from new value creation) versus artificial firm profits (from non-wealth-producing …	[Hatherly, David] Univ Edinburgh, Business Sch, Accounting, Edinburgh, Midlothian, Scotland; [Mitchell, Ronald K.] Texas Tech Univ, Jerry S Rawls Coll Business, Management, Lubbock, TX 79409 USA; [Mitchell, J. Robert] Colorado State Univ, Area Entrepreneurship, Management, Ft Collins, CO 80523 USA; [Lee, Jae Hwan] Hamline Univ, Management, St Paul, MN 55104 USA	Lee, JH (reprint author), Hamline Univ, Hamline Coll Business, Management Mkt & Publ Adm Dept, MS-A1740,1536 Hewitt Ave, St Paul, MN 55104 USA.	jlee53@hamline.edu					Agle BR, 2008, BUS ETHICS Q, V18, P153, DOI 10.5840/beq200818214; Atkinson AA, 1997, SLOAN MANAGE REV, V38, P25; BARNEY J, 1991, J MANAGE, V17, P99, DOI 10.1177/014920639101700108; Barney J. B., 2016, INT ASS BUS SOC ANN; Bowman C, 2000, BRIT J MANAGE, V11, P1, DOI 10.1111/1467-8551.00147; Bromwich M, 2010, ABACUS, V46, P348, DOI 10.1111/j.1467-6281.2010.00322.x; Brown J. R., 2011, LAB MIND; CHAK…	68	1	1	1	1	SAGE PUBLICATIONS INC	THOUSAND OAKS	2455 TELLER RD, THOUSAND OAKS, CA 91320 USA	0007-6503	1552-4205		BUS SOC	Bus. Soc.	FEB	2020	59	2			SI
J	Graham, S				Graham, Stephanie			The Influence of External and Internal Stakeholder Pressures on the Implementation of Upstream Environmental Supply Chain Practices	BUSINESS & SOCIETY			English	Article						competitive pressure; environmental practices; proactive strategy; stakeholder theory	RESOURCE-BASED VIEW; INSTITUTIONAL PRESSURES; OPERATIONS MANAGEMENT; FINANCIAL PERFORMANCE; COMPETITIVE ADVANTAGE; EMPIRICAL-ANALYSIS; MODERATING ROLE; FOOD; SUSTAINABILITY; STRATEGY	This study examines the independent and combined influences of internal and external antecedents to upstream environmental practices. Proactive environmental strategy is considered as an internal antecedent and competitive pressure as an external antecedent. Multiple hierarchical regression analysis is used to test the hypothesized relationships using data from a sample of 149 manufacturing compa…	[Graham, Stephanie] Queens Univ Belfast, Operat & Supply Chain Management, Belfast, Antrim, North Ireland	Graham, S (reprint author), Queens Univ Belfast, Queens Management Sch, Riddel Hall,185 Stranmillis Rd, Belfast BT9 5EE, Antrim, North Ireland.	stephanie.graham@qub.ac.uk			Department of Education and Learning (DEL) in Northern Ireland; Assured Safe and Traceable Food (ASSET) Research Project at Queen's University Belfast	The author(s) disclosed receipt of the following financial support for the research, authorship, and/or publication of this article: The author acknowledges financial support from the Department of Education and Learning (DEL) in Northern Ireland and the Assured Safe and Traceable Food (ASSET) Research Project at Queen's University Belfast.	Agustina D, 2014, INT J PROD ECON, V152, P29, DOI 10.1016/j.ijpe.2014.01.002; ARMSTRONG JS, 1977, J MARKETING RES, V14, P396, DOI 10.2307/3150783; Ates MA, 2012, INT J PROD RES, V50, P1079, DOI 10.1080/00207543.2011.555426; Awaysheh A, 2010, INT J OPER PROD MAN, V30, P1246, DOI 10.1108/01443571011094253; Ayuso S, 2014, BUS SOC, V53, P414, DOI 10.1177/0007650311433122; BAGOZZI RP, 1991, ADMIN SCI …	74	3	3	8	8	SAGE PUBLICATIONS INC	THOUSAND OAKS	2455 TELLER RD, THOUSAND OAKS, CA 91320 USA	0007-6503	1552-4205		BUS SOC	Bus. Soc.	FEB	2020	59	2			SI
J	Pellizzoni, E; Trabucchi, D; Frattini, F; Buganza, T; Di Benedetto, A				Pellizzoni, Elena; Trabucchi, Daniel; Frattini, Federico; Buganza, Tommaso; Di Benedetto, Anthony			Leveraging stakeholders' knowledge in new service development: a dynamic approach	JOURNAL OF KNOWLEDGE MANAGEMENT			English	Article; Early Access						Stakeholders; Knowledge sharing; Services; Stakeholder involvement; Digital; New service development; Digitization; Stakeholder theory; Shared knowledge; Digital learning	PRODUCT DEVELOPMENT; INNOVATION; CUSTOMER; TRANSFORMATION; PERFORMANCE; MANAGEMENT; SUSTAINABILITY; IMPLEMENTATION; PARTICIPATION; ANTECEDENTS	Purpose This study aims to shed lights on the dynamics of involving and sharing knowledge with stakeholders in the process of new service development (NSD) over time. Design/methodology/approach The paper is based on a paradigmatic case focused on the development of the digital MBA program by the School of Management of Politecnico di Milano. Primary and secondary data have been largely collected…	[Pellizzoni, Elena; Trabucchi, Daniel; Frattini, Federico; Buganza, Tommaso] Polilecn Milano, Sch Management, Milan, Italy; [Di Benedetto, Anthony] Temple Univ, Fox Sch Business, Philadelphia, PA 19122 USA	Frattini, F (reprint author), Polilecn Milano, Sch Management, Milan, Italy.	federico.frattini@polimi.it	Trabucchi, Daniel/B-3644-2018	Trabucchi, Daniel/0000-0003-1290-8043			Adrodegari F, 2017, SERV IND J, V37, P57, DOI 10.1080/02642069.2017.1289514; Agasisti T., 2016, P EFMD HIGH ED RES C, P1; Agle BR, 1999, ACAD MANAGE J, V42, P507, DOI 10.2307/256973; Agostini L, 2016, TECHNOL ANAL STRATEG, V28, P798, DOI 10.1080/09537325.2016.1156667; Alam I., 2002, J SERV MARK, V16, P515, DOI DOI 10.1108/08876040210443391; Alam I, 2006, IND MARKET MANAG, V35, P468, DOI 10.1016/j…	85	0	0	1	1	EMERALD GROUP PUBLISHING LTD	BINGLEY	HOWARD HOUSE, WAGON LANE, BINGLEY BD16 1WA, W YORKSHIRE, ENGLAND	1367-3270	1758-7484		J KNOWL MANAG	J. Knowl. Manag.
J	Nwajiuba, CA; Igwe, PA; Akinsola-Obatolu, AD; Ituma, A; Binuomote, MO				Nwajiuba, Chinyere Augusta; Igwe, Paul Agu; Akinsola-Obatolu, Abiola Deborah; Ituma, Afam; Binuomote, Micheal Olayinka			What can be done to improve higher education quality and graduate employability in Nigeria? A stakeholder approach	INDUSTRY AND HIGHER EDUCATION			English	Article; Early Access						Generic skills; graduate employability; higher education; Nigeria; stakeholder theory	ENTREPRENEURSHIP; SKILLS	The purpose of this study is twofold. First, it identifies the extent to which Nigerian higher education institutions (HEIs) enable the development of graduate skills and employability. Second, it outlines the roles of the major stakeholders in higher education and suggests ways to improve graduates' knowledge, employability and skills. The study is based on a qualitative design incorporating int…	[Nwajiuba, Chinyere Augusta; Ituma, Afam; Binuomote, Micheal Olayinka] Alex Ekwueme Fed Univ Ndufu Alike, Ikwo, Nigeria; [Igwe, Paul Agu; Akinsola-Obatolu, Abiola Deborah] Univ Lincoln, Lincoln, England	Igwe, PA (reprint author), Univ Lincoln, Lincoln Int Business Sch, Lincoln LN5 7TS, England.	pigwe@lincoln.ac.uk		Igwe, Paul/0000-0003-3624-1861			[Anonymous], 2010, NEW YORK TIMES 1007, VZ, P1, DOI DOI 10.1520/D0445-11A.In; Asongu SA, 2016, J ENTREP EMERG ECON, V8, P101, DOI 10.1108/JEEE-08-2015-0045; Beutel D, 2017, TEACH HIGH EDUC, V22, P1, DOI 10.1080/13562517.2016.1213232; Billett S, 2014, J VOCAT EDUC TRAIN, V66, P1, DOI 10.1080/13636820.2013.867525; British Council, 2014, CAN HIGH ED SOLV AFR; Charmaz K., 2014, CONSTRUCTING GROUNDE; …	64	0	0	0	0	SAGE PUBLICATIONS LTD	LONDON	1 OLIVERS YARD, 55 CITY ROAD, LONDON EC1Y 1SP, ENGLAND	0950-4222	2043-6858		IND HIGHER EDUC	Ind. Higher Educ.
J	King, C; Iuliano, A; Burgess, RA; Agwai, I; Ahmar, S; Aranda, Z; Bahiru, S; Bakare, AA; Colbourn, T; Shittu, F; Graham, H; Isah, A; McCollum, ED; Falade, AG				King, Carina; Iuliano, Agnese; Burgess, Rochelle Ann; Agwai, Imaria; Ahmar, Samy; Aranda, Zeus; Bahiru, Solomon; Bakare, Ayobami A.; Colbourn, Tim; Shittu, Funmilayo; Graham, Hamish; Isah, Adamu; McCollum, Eric D.; Falade, Adegoke G.			A mixed-methods evaluation of stakeholder perspectives on pediatric pneumonia in Nigeria-priorities, challenges, and champions	PEDIATRIC PULMONOLOGY			English	Article; Early Access						child; Nigeria; pneumonia; political economy; stakeholder	CHILDHOOD PNEUMONIA; POLICY-MAKING; HEALTH; MORTALITY	Background Interventions to reduce pneumonia mortality exist; however, stakeholder engagement is needed to prioritize these. We explored diverse stakeholder opinions on current policy challenges and priorities for pediatric pneumonia in Nigeria. Methods We conducted a mixed-methods study, with a web-survey and semi-structured interviews, to explore stakeholder roles, policy barriers, opportunitie…	[King, Carina] Karolinska Inst, Dept Global Publ Hlth, Stockholm, Sweden; [King, Carina; Iuliano, Agnese; Burgess, Rochelle Ann; Aranda, Zeus; Colbourn, Tim] UCL, Inst Global Hlth, London, England; [Agwai, Imaria] Univ Ibadan, Coll Med, Fac Publ Hlth, Dept Epidemiol & Med Stat, Ibadan, Nigeria; [Ahmar, Samy] Save Children UK, London, England; [Bahiru, Solomon; Isah, Adamu] Save Children Int, Abuj…	King, C (reprint author), Karolinska Inst, Dept Global Publ Hlth, 3rd Floor Widerstromska Huset,Tomtebodavagen 18, S-17165 Solna, Sweden.	carina.king@ki.se	McCollum, Eric D./AAE-7120-2020	King, Carina/0000-0002-6885-6716; Burgess, Rochelle/0000-0001-9749-7065; Colbourn, Timothy/0000-0002-6917-6552	Save the Children - GSK Partnership [82603743]	Save the Children - GSK Partnership, Grant/Award Number: 82603743	Abbey M, 2018, INT HEALTH, V10, P4, DOI 10.1093/inthealth/ihx062; Attride-Stirling J, 2001, QUALITATIVE RES, V1, P385, DOI DOI 10.1177/146879410100100307; Bakare A, 2019, COMMUNITY CARE UNPUB; Bakare AA, 2020, INT HEALTH, V12, P60, DOI 10.1093/inthealth/ihz009; Bhutta ZA, 2013, LANCET, V381, P1417, DOI 10.1016/S0140-6736(13)60648-0; Brown R, 2018, SIZING PNEUMONIA RES; Campos PA, 2019, HEALTH SYS…	31	0	0	0	0	WILEY	HOBOKEN	111 RIVER ST, HOBOKEN 07030-5774, NJ USA	8755-6863	1099-0496		PEDIATR PULM	Pediatr. Pulmonol.
J	Karg, S; Blattner, B; Kruger, K; Micheew, N				Karg, Stephanie; Blaettner, Beate; Krueger, Kerstin; Micheew, Naomi			Competences for working in health promotion Perceptions of stakeholders	PRAVENTION UND GESUNDHEITSFORDERUNG			German	Article; Early Access						Professional Competence; Workplace; Stakeholder Analysis; StudyProgram; Health Promotion		Background Health promoters are essential in the job market. It appears to be difficult for graduates to comprehend which skills are relevant and which are expected in the jobmarket. Objectives It was of interest, which competences are needed from point of view of different stakeholders and how students can prepare for the employment during their studies. Methods In total, 28 qualitative intervie…	[Karg, Stephanie; Blaettner, Beate; Krueger, Kerstin; Micheew, Naomi] Hsch Fulda, Fachbereich Pflege & Gesundheit, Leipziger Str 123, D-36037 Fulda, Germany	Karg, S (reprint author), Hsch Fulda, Fachbereich Pflege & Gesundheit, Leipziger Str 123, D-36037 Fulda, Germany.	stephanie.karg@pg.hs-fulda.de					[Anonymous], HOCHSCH; [Anonymous], 1988, FUT PUBL HLTH; Barry MM, 2014, COMPHP RAHMENKONZEPT; Baumgarten K, 2015, PRAVENT GESUNDHEIT, V10, P320, DOI 10.1007/s11553-015-0507-0; Blattner B, 2019, WEITERBILDUNG GESUND; Bundesministerium fur Bildung und Forschung Sekretariat der Kultusministerkonferenz (Hrsg), 2019, WIE IST DQR AUFG; Europa, 1986, OTT CHART GES; Helfferich C, 2011, QUALITAT QUALITATI…	12	0	0	0	0	SPRINGER HEIDELBERG	HEIDELBERG	TIERGARTENSTRASSE 17, D-69121 HEIDELBERG, GERMANY	1861-6755	1861-6763		PRAVENT GESUNDHEIT	Pravent. Gesundh.
J	Sofian, FNRM; Muhamad, R				Sofian, Fatimah Noor Rashidah Mohd; Muhamad, Rusnah			Modified integrated Islamic CSRD index and financial performance of Malaysian Islamic banks Stakeholders' perception	JOURNAL OF ISLAMIC ACCOUNTING AND BUSINESS RESEARCH			English	Article; Early Access						Perceived financial performance; Malaysian Islamic banks; Modified integrated Islamic CSRD index; Islamic CSRD framework; PLS SEM; Stakeholders' perception	CORPORATE SOCIAL-RESPONSIBILITY; SUSTAINABILITY DISCLOSURE; EMPIRICAL-EVIDENCE; ETHICAL IDENTITY; MEDIATING ROLE; FIRM; REPUTATION; ANTECEDENTS; GOVERNANCE; MANAGEMENT	Purpose The purpose of this paper is to examine the relationship between the modified integrated Islamic CSRD index (MIICSRDi) and financial performance of Malaysian Islamic banks as perceived by the stakeholders. Design/methodology/approach This paper used survey questionnaire with a purposive sample of 343 stakeholders of Malaysian Islamic banks. A theoretical framework was developed and tested…	[Sofian, Fatimah Noor Rashidah Mohd] Univ Malaya, Fac Business & Accountancy, Dept Accounting, Kuala Lumpur, Malaysia; [Sofian, Fatimah Noor Rashidah Mohd] Int Islamic Univ Malaysia, Dept Finance, Kuliyyah Econ Management & Sci, Kuala Lumpur, Malaysia; [Muhamad, Rusnah] Univ Malaya, Fac Business & Accountancy, Kuala Lumpur, Malaysia	Sofian, FNRM (reprint author), Univ Malaya, Fac Business & Accountancy, Dept Accounting, Kuala Lumpur, Malaysia.; Sofian, FNRM (reprint author), Int Islamic Univ Malaysia, Dept Finance, Kuliyyah Econ Management & Sci, Kuala Lumpur, Malaysia.	fatimahnoorrashidah@gmail.com	Muhamad, Rusnah/B-9643-2010	Muhamad, Rusnah/0000-0002-9395-8562			AAOIFI, 2010, CORP SOC RESP COND D; Ahmad NH, 2009, INT J ENTREP VENTUR, V1, P72, DOI 10.1504/IJEV.2009.023821; Aksak EO, 2016, PUBLIC RELAT REV, V42, P79, DOI 10.1016/j.pubrev.2015.11.004; Al-Ajmi J, 2009, INT J SOC ECON, V36, P1086, DOI 10.1108/03068290910992642; Alamad S, 2017, CONTRIB MANAG SCI, P1, DOI 10.1007/978-3-319-52947-9; Alamer A., 2015, INT J EC FINANCIAL I, V5, P207; Aliyu S, 2017,…	99	0	0	1	1	EMERALD GROUP PUBLISHING LTD	BINGLEY	HOWARD HOUSE, WAGON LANE, BINGLEY BD16 1WA, W YORKSHIRE, ENGLAND	1759-0817	1759-0825		J ISLAMIC ACCOUNT BU	J. Islamic Account. Bus. Res.
J	Endo, K				Endo, Kazumi			Corporate governance beyond the shareholder-stakeholder dichotomy: Lessons from Japanese corporations' environmental performance	BUSINESS STRATEGY AND THE ENVIRONMENT			English	Article; Early Access						board of directors; corporate environmental performance; corporate governance; ownership structure; stakeholder engagement; sustainable development	SOCIAL-RESPONSIBILITY; SOCIOEMOTIONAL WEALTH; MANAGEMENT-PRACTICES; BOARD SIZE; FAMILY; FIRMS; DETERMINANTS; OWNERSHIP; CONTINUITY; GERMANY	Although corporate environmental performance (CEP) is determined by corporate governance (CG) typified by board and ownership structures, in-depth research on stakeholder-oriented CG is sparse. This study seeks to fill this void and promote an alternative vision of good governance. Japanese corporations have often been criticized for their stakeholder-oriented practices such as less independent b…	[Endo, Kazumi] Hiroshima Univ, Grad Sch Social Sci, 1-2-1 Kagamiyama, Higashihiroshima 7398525, Japan	Endo, K (reprint author), Hiroshima Univ, Grad Sch Social Sci, 1-2-1 Kagamiyama, Higashihiroshima 7398525, Japan.	kaendo@hiroshima-u.ac.jp		Endo, Kazumi/0000-0002-7317-1420			Adams RB, 2007, J FINANC, V62, P217, DOI 10.1111/j.1540-6261.2007.01206.x; Alda M, 2019, BUS STRATEG ENVIRON, V28, P1060, DOI 10.1002/bse.2301; Amann B, 2012, ASIAN BUS MANAG, V11, P329, DOI 10.1057/abm.2012.6; Aoi M, 2015, J FAM BUS MANAG, V5, P192, DOI 10.1108/JFBM-08-2013-0019; AOKI M, 2010, CORPORATIONS EVOLVIN; Attig N, 2015, J BUS ETHICS, V131, P121, DOI 10.1007/s10551-014-2273-x; Block JH,…	57	0	0	8	8	WILEY	HOBOKEN	111 RIVER ST, HOBOKEN 07030-5774, NJ USA	0964-4733	1099-0836		BUS STRATEG ENVIRON	Bus. Strateg. Environ.
J	Bally, ELS; Cesuroglu, T				Bally, Esmee L. S.; Cesuroglu, Tomris			Toward Integration of mHealth in Primary Care in the Netherlands: A Qualitative Analysis of Stakeholder Perspectives	FRONTIERS IN PUBLIC HEALTH			English	Article						mHealth; chronic disease management; personalized health; health system integration; stakeholder analysis; participatory research; transdisciplinary research	INFORMATION-TECHNOLOGY; MANAGEMENT PROGRAM; HEALTH; ADOPTION; IMPLEMENTATION; MEDICINE; BARRIERS; ASTHMA	Background: There is a growing need to structurally change the way chronic illness care is organized as health systems struggle to meet the demand for chronic care. mHealth technologies can alter traditional approaches to health care provision by stimulating self-management of chronically ill patients. The aim of this study was to understand the complex environment related to the introduction of …	[Bally, Esmee L. S.; Cesuroglu, Tomris] Vrije Univ Amsterdam, Fac Sci, Athena Inst, Amsterdam, Netherlands; [Bally, Esmee L. S.] Erasmus MC, Dept Publ Hlth, Rotterdam, Netherlands	Bally, ELS (reprint author), Vrije Univ Amsterdam, Fac Sci, Athena Inst, Amsterdam, Netherlands.; Bally, ELS (reprint author), Erasmus MC, Dept Publ Hlth, Rotterdam, Netherlands.	esmeebally@gmail.com	Cesuroglu, Tomris/A-5098-2012	Cesuroglu, Tomris/0000-0002-2500-7132			Abma TA, 2010, HEALTH EXPECT, V13, P160, DOI 10.1111/j.1369-7625.2009.00549.x; Adenuga OA, 2015, HEALTH INF SCI SYST, V3, DOI 10.1186/s13755-015-0009-7; Anderson JG, 2007, INT J MED INFORM, V76, P480, DOI 10.1016/j.ijmedinf.2006.09.016; Becker S, 2014, JMIR MHEALTH UHEALTH, V2, DOI 10.2196/mhealth.3328; Betten A Wieke, 2013, Syst Synth Biol, V7, P127, DOI 10.1007/s11693-013-9113-7; Broerse JEW, 2…	58	0	0	4	4	FRONTIERS MEDIA SA	LAUSANNE	AVENUE DU TRIBUNAL FEDERAL 34, LAUSANNE, CH-1015, SWITZERLAND		2296-2565		FRONT PUBLIC HEALTH	Front. Public Health	2021-01-15	2020	7
J	Vaitoonkiat, E; Charoensukmongkol, P				Vaitoonkiat, Ekawee; Charoensukmongkol, Peerayuth			Interaction effect of entrepreneurial orientation and stakeholder orientation on the business performance of firms in the steel fabrication industry in Thailand	JOURNAL OF ENTREPRENEURSHIP IN EMERGING ECONOMIES			English	Article; Early Access						Small and medium enterprises; Entrepreneur; Stakeholder; Firm performance	MARKET ORIENTATION; CORPORATE ENTREPRENEURSHIP; RISK-TAKING; RESOURCES; EXPLORATION; MANAGEMENT; CUSTOMER; SUCCESS; LINKING; GROWTH	Purpose The purpose of this paper is to explore the interaction effect of entrepreneurial orientation and stakeholder orientation on the business performance of small and medium enterprises. In particular, four components of stakeholder orientation including customer orientation, competitor orientation, employee orientation and shareholder orientation were considered as the moderating factors to …	[Vaitoonkiat, Ekawee; Charoensukmongkol, Peerayuth] Natl Inst Dev Adm, Int Coll, Bangkok, Thailand	Charoensukmongkol, P (reprint author), Natl Inst Dev Adm, Int Coll, Bangkok, Thailand.	amwinone@gmail.com; peerayuth.c@nida.ac.th					Altintas MH, 2007, EUROMED J BUS, V2, P36, DOI 10.1108/14502190710749947; Anwar ul Haq M., 2014, J ENTREPRENEURSHIP E, V6, P179, DOI DOI 10.1108/JEEE-03-2014-0006; Awale L, 2015, WORLD J GASTROINT SU, V7, P67, DOI 10.4240/wjgs.v7.i4.67; Baker WE, 2009, J SMALL BUS MANAGE, V47, P443, DOI 10.1111/j.1540-627X.2009.00278.x; BARNEY J, 1991, J MANAGE, V17, P99, DOI 10.1177/014920639101700108; Barringer…	85	0	0	0	0	EMERALD GROUP PUBLISHING LTD	BINGLEY	HOWARD HOUSE, WAGON LANE, BINGLEY BD16 1WA, W YORKSHIRE, ENGLAND	2053-4604	2053-4612		J ENTREP EMERG ECON	J. Entrep. Emerg. Econ.
J	Wutich, A; Beresford, M; Bausch, JC; Eaton, W; Brasier, KJ; Williams, CF; Porter, S				Wutich, Amber; Beresford, Melissa; Bausch, Julia C.; Eaton, Weston; Brasier, Kathryn J.; Williams, Clinton F.; Porter, Sarah			Identifying Stakeholder Groups in Natural Resource Management: Comparing Quantitative and Qualitative Social Network Approaches	SOCIETY & NATURAL RESOURCES			English	Article; Early Access						Agriculture; mixed-methods; social networks; stakeholder analysis; water	DATA SATURATION; INTERVIEWS; KNOWLEDGE; INSIGHTS; ENOUGH	This study compares the efficiency of two analytic approaches-qualitative and quantitative-to social network analysis for identifying stakeholder groups. Social network data were collected from 23 water and agriculture stakeholders in Arizona, USA, and analyzed quantitatively and qualitatively. Analysis of the sample in the original order of data collection found qualitative analysis was more eff…	[Wutich, Amber] Arizona State Univ, Sch Human Evolut & Social Change, POB 872402, Tempe, AZ 85287 USA; [Beresford, Melissa] San Jose State Univ, Dept Anthropol, San Jose, CA 95192 USA; [Bausch, Julia C.; Porter, Sarah] Arizona State Univ, Morrison Inst Publ Policy, Phoenix, AZ USA; [Eaton, Weston; Brasier, Kathryn J.] Penn State Univ, Dept Agr Econ Sociol & Educ, University Pk, PA 16802 USA; [Wil…	Wutich, A (reprint author), Arizona State Univ, Sch Human Evolut & Social Change, POB 872402, Tempe, AZ 85287 USA.	amber.wutich@asu.edu			National Science FoundationNational Science Foundation (NSF) [NSF SES-1462086, NSF DEB-1637590, NSF BCS-1759972]; U.S. Department of AgricultureUnited States Department of Agriculture (USDA) [USDA2017-68007-26584, 1013079]	This work was supported by National Science Foundation (NSF SES-1462086 NSF DEB-1637590 NSF BCS-1759972) and U.S. Department of Agriculture (USDA2017-68007-26584no. 1013079).	Bernard H. R., 2016, ANAL QUALITATIVE DAT; Bernard H. R., 2014, MIXED METHODS SOCIAL; Bernard HR, 2012, SOCIAL RES METHODS Q; Bodin O, 2009, GLOBAL ENVIRON CHANG, V19, P366, DOI 10.1016/j.gloenvcha.2009.05.002; Borgatti S. P, 1996, ANTHROPAC 4 0; Borgatti S. P., 2002, UCINET WINDOWS; Borgatti S. P., 2002, NETDRAW; BOSTER JS, 1987, SOC NETWORKS, V9, P375, DOI 10.1016/0378-8733(87)90005-0; BREWER D…	30	0	0	7	7	TAYLOR & FRANCIS INC	PHILADELPHIA	530 WALNUT STREET, STE 850, PHILADELPHIA, PA 19106 USA	0894-1920	1521-0723		SOC NATUR RESOUR	Soc. Nat. Resour.
J	Gomez-Carrasco, P; Guillamon-Saorin, E; Osma, BG				Gomez-Carrasco, Pablo; Guillamon-Saorin, Encarna; Garcia Osma, Beatriz			Stakeholders versus Firm Communication in Social Media: The Case of Twitter and Corporate Social Responsibility Information	EUROPEAN ACCOUNTING REVIEW			English	Article; Early Access						Corporate Social Responsibility (CSR); Stakeholder Management; Social Media; Banking Industry	IMPRESSION MANAGEMENT; LEGITIMACY; DISCLOSURE; ACTIVISM; TRUST; CSR; ACCOUNTABILITY; REPUTATION; MOVEMENTS; DIALOGUE	Building on legitimacy theory and prior work on stakeholder management, we study firm Corporate Social Responsibility (CSR) communication in social media. In particular, we analyze the content of over a million microblogs on Twitter relating to CSR in the banking industry. We focus on key issues considered by banks in their CSR reports, which we classify into Core or Supplementary depending on th…	[Gomez-Carrasco, Pablo] Univ Autonoma Madrid, Dept Accounting, Fco Tomas y Valiente 5, E-28049 Madrid, Spain; [Guillamon-Saorin, Encarna; Garcia Osma, Beatriz] Univ Carlos III Madrid, Dept Business Adm, Madrid, Spain	Gomez-Carrasco, P (reprint author), Univ Autonoma Madrid, Dept Accounting, Fco Tomas y Valiente 5, E-28049 Madrid, Spain.	pablog.carrasco@uam.es	Gomez-Carrasco, Pablo/K-4320-2012; Guillamon-Saorin, Encarna/I-3517-2015; Garcia Osma, Beatriz/L-2454-2013	Gomez-Carrasco, Pablo/0000-0001-6481-3340; Guillamon-Saorin, Encarna/0000-0001-5023-9579; Garcia Osma, Beatriz/0000-0002-6600-8342	Ministerio de Ciencia, Innovacion y Universidades [ECO2016-77579]; Comunidad de MadridComunidad de MadridInstituto de Salud Carlos III [H2015/HUM-3353]; FEDEREuropean Union (EU) [UNC315-EE-3636]; Catedra UAM-Auditores Madrid; UC3M-Twittiment	The authors gratefully acknowledge funding from the Ministerio de Ciencia, Innovacion y Universidades [ECO2016-77579], Comunidad de Madrid (H2015/HUM-3353), FEDER UNC315-EE-3636, the Catedra UAM-Auditores Madrid, and from UC3M-Twittiment.	[Anonymous], 2004, 42004 BOE; [Anonymous], 2017, 42017 BOE; Archel P., 2003, REV ESPANOLA FINANCI, V32, P571, DOI DOI 10.1080/02102412.2003.10779496ARRUDA; Baik B., 2016, WORKING PAPER; Bartov E, 2018, ACCOUNT REV, V93, P25, DOI 10.2308/accr-51865; Bharadwaj A, 2013, MIS QUART, V37, P471, DOI 10.25300/MISQ/2013/37:2.3; Blankespoor E, 2014, ACCOUNT REV, V89, P79, DOI 10.2308/accr-50576; Brammer S,…	107	0	0	14	14	ROUTLEDGE JOURNALS, TAYLOR & FRANCIS LTD	ABINGDON	2-4 PARK SQUARE, MILTON PARK, ABINGDON OX14 4RN, OXON, ENGLAND	0963-8180	1468-4497		EUR ACCOUNT REV	Eur. Account. Rev.
J	Zaid, MAA; Abuhijleh, STF; Pucheta-Martinez, MC				Zaid, Mohammad A. A.; Abuhijleh, Sara T. F.; Pucheta-Martinez, Maria Consuelo			Ownership structure, stakeholder engagement, and corporate social responsibility policies: The moderating effect of board independence	CORPORATE SOCIAL RESPONSIBILITY AND ENVIRONMENTAL MANAGEMENT			English	Article; Early Access						agency theory; board independence; corporate governance; corporate social responsibility disclosure; ownership structure; stakeholder engagement	INSTITUTIONAL OWNERSHIP; FINANCIAL PERFORMANCE; DISCLOSURE EVIDENCE; EMPIRICAL-EVIDENCE; FIRM OWNERSHIP; PANEL-DATA; GOVERNANCE; CSR; IMPACT; DIRECTORS	This study primarily purposes to empirically examine the impact of stakeholder engagement mechanism in the form of professional shareholders on the corporate social responsibility (hereafter CSR) disclosure and how the previous nexus is shaped and moderated by the level of board independence within a dynamic framework. An agency theory framework is adopted to understand the extent to which profes…	[Zaid, Mohammad A. A.; Abuhijleh, Sara T. F.] Dongbei Univ Finance & Econ, Sch Accounting, China Internal Control Res Ctr, Dalian, Liaoning, Peoples R China; [Pucheta-Martinez, Maria Consuelo] Univ Jaume 1, Dept Finanzas & Contabilidad, Campus Riu Sec S-N, Castellon De La Plana 12071, Spain	Pucheta-Martinez, MC (reprint author), Univ Jaume 1, Dept Finanzas & Contabilidad, Campus Riu Sec S-N, Castellon De La Plana 12071, Spain.	pucheta@uji.es			University Jaume I [UJI-B2018-15]; Spanish Ministry of Economy, Industry and Competitiveness [ECO 2017-82259-R]	University Jaume I, Grant/Award Number: UJI-B2018-15; Spanish Ministry of Economy, Industry and Competitiveness, Grant/Award Number: ECO 2017-82259-R	Abor J, 2007, CORP GOV-INT J BUS S, V7, P288, DOI 10.1108/14720700710756562; Amran A, 2008, MANAG AUDIT J, V23, P386, DOI 10.1108/02686900810864327; Appuhami R, 2017, AUST ACCOUNT REV, V27, P400, DOI 10.1111/auar.12170; ARELLANO M, 1991, REV ECON STUD, V58, P277, DOI 10.2307/2297968; AUPPERLE KE, 1985, ACAD MANAGE J, V28, P446, DOI 10.2307/256210; Barako DG, 2006, CORP GOV-OXFORD, V14, P107, DOI …	103	0	0	11	11	WILEY	HOBOKEN	111 RIVER ST, HOBOKEN 07030-5774, NJ USA	1535-3958	1535-3966		CORP SOC RESP ENV MA	Corp. Soc. Responsib. Environ. Manag.
J	Campra, M; Esposito, P; Lombardi, R				Campra, Maura; Esposito, Paolo; Lombardi, Rosa			The engagement of stakeholders in nonfinancial reporting: New information-pressure, stimuli, inertia, under short-termism in the banking industry	CORPORATE SOCIAL RESPONSIBILITY AND ENVIRONMENTAL MANAGEMENT			English	Article; Early Access						banking sector; corporate social responsibility; nonfinancial reporting; short-termism; stakeholder engagement; sustainable development	CORPORATE SOCIAL-RESPONSIBILITY; DISCLOSURES; IMPACT; FIRMS	In the past few years, nonfinancial reporting has been a widely debated issue in literature, not the least because of its importance during times in which topics such as climate change and social transformations have become strategic issues particularly for larger companies. Recent regulatory changes within the European legal framework have marked the transition from a voluntary nonfinancial repo…	[Campra, Maura] Univ Eastern Piedmont Avogadro, Dept Econ & Business Studies, Accounting, Novara, Italy; [Esposito, Paolo] Sannio Univ, Dept Law Econ Management & Quantitat Methods, Accounting, Benevento, Italy; [Lombardi, Rosa] Univ Roma La Sapienza, Dept Law & Econ Prod Act, Accounting, Rome, Italy	Lombardi, R (reprint author), Univ Roma La Sapienza, Dept Law & Econ Prod Act, Accounting, Rome, Italy.	rosa.lombardi@uniroma1.it		LOMBARDI, Rosa/0000-0003-0470-231X			Alniacik U, 2011, CORP SOC RESP ENV MA, V18, P234, DOI 10.1002/csr.245; Avrampou A, 2019, SUSTAIN DEV, V27, P743, DOI 10.1002/sd.1938; Barako DG, 2008, J MANAG GOV, V12, P309, DOI 10.1007/s10997-008-9053-x; Bonson E, 2015, REV CONTAB, V18, P182, DOI 10.1016/j.rcsar.2014.06.002; Bowen GA, 2009, QUAL RES J, V9, P27, DOI 10.3316/QRJ0902027; Branco M.C., 2008, BRIT ACCOUNT REV, V40, P161, DOI DOI 10.…	54	0	0	4	4	WILEY	HOBOKEN	111 RIVER ST, HOBOKEN 07030-5774, NJ USA	1535-3958	1535-3966		CORP SOC RESP ENV MA	Corp. Soc. Responsib. Environ. Manag.
J	Chedrawi, C; Osta, A; Osta, S				Chedrawi, Charbel; Osta, Alain; Osta, Souheir			CSR in the Lebanese banking sector: a neo-institutional approach to stakeholders' legitimacy	JOURNAL OF ASIA BUSINESS STUDIES			English	Article; Early Access						Corporate social responsibility; Legitimacy theory; Stakeholder theory; Neo-institutional theory; Stakeholders; Lebanese banking sector	CORPORATE SOCIAL-RESPONSIBILITY; ORGANIZATIONAL LEGITIMACY; FORMAL-STRUCTURE; CONSTRUCTION; FRAMEWORK; COERCIVE	Purpose Corporate social responsibility (CSR) has become an issue in the international banking industry, where each bank must assert its stakeholders, the social fabric and the natural environment. In the same time, legitimacy which has become one of the most critical issues for corporations, can be increased in the eyes of other stakeholders or institutions by structurally or procedurally adjust…	[Chedrawi, Charbel] Univ St Joseph, Fac Business & Management, Beirut, Lebanon; [Osta, Alain] Univ Antonine, Hadath Baabda, Lebanon; [Osta, Souheir] Univ St Joseph, Beirut, Lebanon	Chedrawi, C (reprint author), Univ St Joseph, Fac Business & Management, Beirut, Lebanon.	charbel.chedrawi@usj.edu.lb; alain.osta@ua.edu.lb; souheir.osta@usj.edu.lb					Aguilera RV, 2007, ACAD MANAGE REV, V32, P836, DOI 10.5465/AMR.2007.25275678; Ashforth BE, 1990, ORGAN SCI, V1, P177, DOI 10.1287/orsc.1.2.177; Ayadi M.M., 2014, CORPORATE SOCIAL RES; Azim M., 2011, INT REV BUSINESS RES, V7, P37; Blomback A., 2009, MANAGEMENT ENV QUALI, V30, P256; Campbell D., 2002, ACCOUNTING AUDITING, V16, P558, DOI DOI 10.1108/09513570310492308; Campbell JL, 2007, ACAD MANAGE …	60	0	0	4	4	EMERALD GROUP PUBLISHING LTD	BINGLEY	HOWARD HOUSE, WAGON LANE, BINGLEY BD16 1WA, W YORKSHIRE, ENGLAND	1558-7894	1559-2243		J ASIA BUS STUD	J Asia Bus. Stud.
J	Kougias, I; Nikitas, A; Thiel, C; Szabo, S				Kougias, Ioannis; Nikitas, Alexandros; Thiel, Christian; Szabo, Sandor			Clean energy and transport pathways for islands: A stakeholder analysis using Q method	TRANSPORTATION RESEARCH PART D-TRANSPORT AND ENVIRONMENT			English	Article						Non-interconnected energy systems; Electric-drive vehicles; Renewable energy sources; Islands' sustainable development; Q methodology	ELECTRIC VEHICLE ADOPTION; CHARGING INFRASTRUCTURE; WIND ENERGY; ATTITUDES; POLICY; IMPLEMENTATION; PERSPECTIVES; PERCEPTIONS; ACCEPTANCE; BARRIERS	Introducing sustainable ways to use energy and transport resources is of paramount importance for creating pathways to more liveable futures. Islands not interconnected to the main grid offer, because of their typically small size, short point-to-point travel distances that suit better than most landscapes the range limitations of today's electromobile eco-systems. This makes them a unique test-b…	[Kougias, Ioannis; Thiel, Christian] European Commiss, Joint Res Ctr, Ispra, Italy; [Kougias, Ioannis; Nikitas, Alexandros] Univ Huddersfield, Huddersfield Business Sch, Huddersfield, W Yorkshire, England; [Szabo, Sandor] European Inst Innovat & Technol EIT, Budapest, Hungary	Kougias, I (reprint author), European Commiss, Joint Res Ctr, Ispra, Italy.	Ioannis.Kougias@ec.europa.eu					Bakker S, 2018, TRANSPORT RES D-TR E, V64, P204, DOI 10.1016/j.trd.2017.08.023; Baptista PC, 2013, ENERG CONVERS MANAGE, V76, P541, DOI 10.1016/j.enconman.2013.07.075; Berkeley N, 2018, TRANSPORT RES D-TR E, V63, P466, DOI 10.1016/j.trd.2018.06.016; Biresselioglu ME, 2018, TRANSPORT RES A-POL, V109, P1, DOI 10.1016/j.tra.2018.01.017; Bjerkan KY, 2016, TRANSPORT RES D-TR E, V43, P169, DOI 10.1016/…	69	0	0	0	0	PERGAMON-ELSEVIER SCIENCE LTD	OXFORD	THE BOULEVARD, LANGFORD LANE, KIDLINGTON, OXFORD OX5 1GB, ENGLAND	1361-9209			TRANSPORT RES D-TR E	Transport. Res. Part D-Transport. Environ.	JAN	2020	78
J	Cunningham, BJ; Cardy, JO				Cunningham, Barbara Jane; Cardy, Janis Oram			Using implementation science to engage stakeholders and improve outcome measurement in a preschool speech-language service system	SPEECH LANGUAGE AND HEARING			English	Article						Speech-language pathology; stakeholder engagement; implementation science; preschool; service systems; webinars; Focus on the Outcomes of Communication Under Six (FOCUS)	FOCUS(C) FOCUS; COMMUNICATION; CHILDREN	Background: This tutorial presents one example of collaborative implementation research in a preschool speech-language service system - Ontario Canada's Preschool Speech and Language Program. Working collaboratively with stakeholders including policy makers, managers, and speech-language pathologists (SLPs), four webinar modules were developed to support implementation of the Focus on the Outcome…	[Cunningham, Barbara Jane; Cardy, Janis Oram] Western Univ, Sch Commun Sci & Disorders, Room 2516,1201 Western Rd, London, ON N6G 1H1, Canada	Cunningham, BJ (reprint author), Western Univ, Sch Commun Sci & Disorders, Room 2516,1201 Western Rd, London, ON N6G 1H1, Canada.	bcollin7@uwo.ca		Oram Cardy, Janis/0000-0002-7170-6145	Ontario Ministry of Children, Community and Social Services	Funding for this research was provided by the Ontario Ministry of Children, Community and Social Services.	AJZEN I, 1991, ORGAN BEHAV HUM DEC, V50, P179, DOI 10.1016/0749-5978(91)90020-T; Boaz A, 2018, HEALTH RES POLICY SY, V16, DOI 10.1186/s12961-018-0337-6; Crooke PJ, 2015, J SPEECH LANG HEAR R, V58, pS1871, DOI 10.1044/2015_JSLHR-L-15-0243; Cunningham BJ, 2017, J SPEECH LANG HEAR R, V60, P447, DOI 10.1044/2016_JSLHR-L-15-0329; Douglas N. F., 2019, PERSPECTIVES ASHA SP, V4, P3, DOI [10.1044/2018_PER…	17	0	0	0	0	TAYLOR & FRANCIS LTD	ABINGDON	2-4 PARK SQUARE, MILTON PARK, ABINGDON OR14 4RN, OXON, ENGLAND	2050-571X	2050-5728		SPEECH LANG HEARING	Speech Lang. Hearing		2020	23	1			SI
J	Poudyal, BH; Maraseni, T; Cockfield, G				Poudyal, Bishnu Hari; Maraseni, Tek; Cockfield, Geoff			Scientific Forest Management Practice in Nepal: Critical Reflections from Stakeholders' Perspectives	FORESTS			English	Article						forest policy; sustainable forest management; silviculture; production forest; forest governance; policy adoption	COMMUNITY FORESTRY; SUSTAINABILITY; FRAMEWORK; ADOPTION; SYSTEMS; TIMBER; POLICY	Design and application of context-specific forest management practices with the participation of key stakeholders plays a significant role in sustainable forest management outcomes. However, key forestry stakeholders often hold different, and sometimes conflicting, expectations in relation to forest management policies and management objectives. Applying the triple-perspective typology of stakeho…	[Poudyal, Bishnu Hari; Maraseni, Tek; Cockfield, Geoff] Univ Southern Queensland, Ctr Sustainable Agr Syst, Toowoomba, Qld 4350, Australia	Maraseni, T (reprint author), Univ Southern Queensland, Ctr Sustainable Agr Syst, Toowoomba, Qld 4350, Australia.	Bishnuhari.Poudyal@usq.edu.au; Tek.Maraseni@usq.edu.au; Geoff.Cockfield@usq.edu.au			Office of the Research Graduate Studies (ORGS) of University of Southern Queensland; Students Research Grant under Hariyo Ban Program - USAID	The work was supported by Office of the Research Graduate Studies (ORGS) of University of Southern Queensland and Students Research Grant under Hariyo Ban Program funded by USAID and implemented by WWF Nepal.	Babbie E. R., 2015, PRACTICE SOCIAL RES; Bampton J.F., 2007, J FOR LIVELIHOOD, V6, P30; Banjade M.R., 2011, FORESTACTION DISCUSS, V11, P2; Baral S.R., 2018, NEPALMA BAIGYANIK BA; Baral S, 2018, FOREST POLICY ECON, V91, P19, DOI 10.1016/j.forpol.2017.10.007; Basnyat B., 2018, Banko Janakari, V28, P54, DOI 10.3126/banko.v27i3.20542; Basnyat B, 2018, FOREST POLICY ECON, V91, P5, DOI 10.1016/j.forpol…	78	0	0	0	0	MDPI	BASEL	ST ALBAN-ANLAGE 66, CH-4052 BASEL, SWITZERLAND		1999-4907		FORESTS	Forests	JAN	2020	11	1
J	Schewe, RL; Hoffman, D; Witt, J; Shoup, B; Freeman, M				Schewe, Rebecca L.; Hoffman, David; Witt, Joseph; Shoup, Brian; Freeman, Matthew			Citizen-Science and Participatory Research as a Means to Improve Stakeholder Engagement in Resource Management: A Case Study of Vietnamese American Fishers on the US Gulf Coast	ENVIRONMENTAL MANAGEMENT			English	Article						Citizen science; Stakeholder engagement; Collaborative management	COOPERATIVE RESEARCH; ECOLOGICAL RESEARCH; COMANAGEMENT; MARINE; KNOWLEDGE; TOOL; CONSERVATION; EMPOWERMENT; CHALLENGES; DIVERSITY	This study examines the engagement of Vietnamese American commercial fisheries stakeholders in the US Gulf Coast with state and federal agencies and the role that citizen science and participatory research may play in improving this engagement. Using a mixed methods study including surveys, interviews, and focus groups, findings highlight language, lack of trust, and outreach misfit as key barrie…	[Schewe, Rebecca L.] Syracuse Univ, Syracuse, NY 13244 USA; [Hoffman, David; Witt, Joseph; Shoup, Brian; Freeman, Matthew] Mississippi State Univ, Starkville, MS USA	Schewe, RL (reprint author), Syracuse Univ, Syracuse, NY 13244 USA.	rlschewe@syr.edu			National Marine Fisheries Service, National Oceanic and Atmospheric AdministrationNational Oceanic Atmospheric Admin (NOAA) - USA [NA15NMF4270343]; National Oceanic and Atmospheric AdministrationNational Oceanic Atmospheric Admin (NOAA) - USA [USMGR05007- R/SFA-04-PD]		Alabama Tourism Department, 2017, AL TOUR DEP EC IMP 2; Allen SD, 2007, HAWAII LONGLINE FISH; Allen SD, 2006, HUM ORGAN, V65, P319, DOI 10.17730/humo.65.3.bcpx6u86wc6p8dtp; [Anonymous], 2004, COOPERATIVE RES NAT; [Anonymous], 2010, NVIVO 9; Austen GE, 2016, SCI REP-UK, V6, DOI 10.1038/srep33634; Bavinck M, 2005, SOC NATUR RESOUR, V18, P805, DOI 10.1080/08941920500205491; Berkes F., 1994, NO PERSP…	83	0	0	2	2	SPRINGER	NEW YORK	ONE NEW YORK PLAZA, SUITE 4600, NEW YORK, NY, UNITED STATES	0364-152X	1432-1009		ENVIRON MANAGE	Environ. Manage.	JAN	2020	65	1
J	Adbi, A; Bhaskarabhatla, A; Chatterjee, C				Adbi, Arzi; Bhaskarabhatla, Ajay; Chatterjee, Chirantan			Stakeholder Orientation and Market Impact: Evidence from India	JOURNAL OF BUSINESS ETHICS			English	Article						Stakeholder orientation; Market-entry; Incumbent response; Industrial organization; Pharmaceuticals	FOR-PROFIT; HEALTH-CARE; WELFARE IMPLICATIONS; NONPROFIT HOSPITALS; PATENT PROTECTION; PRICE-COMPETITION; ENTRY EVIDENCE; ETHICS; FIRMS; STRATEGY	This study integrates insights from stakeholder theory and the literature on competitive dynamics and incumbent responses to entry. While research in economics and strategy has examined how market incumbents respond to new entrants, little is known about the heterogeneity in these responses to the entry of a stakeholder-oriented firm; our study addresses this research gap. Findings from a novel, …	[Adbi, Arzi] INSEAD, 1 Ayer Rajah Ave, Singapore 138676, Singapore; [Bhaskarabhatla, Ajay] Erasmus Univ, Erasmus Sch Econ, Rotterdam, Netherlands; [Chatterjee, Chirantan] Indian Inst Management, Ahmadabad, Gujarat, India; [Chatterjee, Chirantan] Indian Sch Business, Mohali, Punjab, India	Chatterjee, C (reprint author), Indian Inst Management, Ahmadabad, Gujarat, India.; Chatterjee, C (reprint author), Indian Sch Business, Mohali, Punjab, India.	arzi.adbi@insead.edu; bhaskarabhatla@ese.eur.nl; chirantan@gmail.com		Adbi, Arzi/0000-0003-2099-2484	IIM Bangalore [7307A]; Indian School of Business	This study is funded by Indian School of Business & IIM Bangalore Grant Number #7307A.	Agle BR, 2008, BUS ETHICS Q, V18, P153, DOI 10.5840/beq200818214; Amaldoss W, 2011, MARKET SCI, V30, P776, DOI 10.1287/mksc.1110.0664; Ashraf N, 2017, AM ECON REV, V107, P70, DOI 10.1257/aer.p20171097; Balotsky ER, 2009, J BUS ETHICS, V84, P75, DOI 10.1007/s10551-008-9682-7; Bate R, 2011, J HEALTH ECON, V30, P1150, DOI 10.1016/j.jhealeco.2011.08.006; Bennett D, 2018, REV EC STAT; Berman SL, 1999,…	92	0	0	2	2	SPRINGER	DORDRECHT	VAN GODEWIJCKSTRAAT 30, 3311 GZ DORDRECHT, NETHERLANDS	0167-4544	1573-0697		J BUS ETHICS	J. Bus. Ethics	JAN	2020	161	2			SI
J	Festa, G; Shams, SMR; Metallo, G; Cuomo, MT				Festa, Giuseppe; Shams, S. M. Riad; Metallo, Gerardino; Cuomo, Maria Teresa			Opportunities and challenges in the contribution of wine routes to wine tourism in Italy - A stakeholders' perspective of development	TOURISM MANAGEMENT PERSPECTIVES			English	Article						Wine routes; Wine tourism; Public-private collaboration; Stakeholder theory; Stakeholder engagement	OLD-WORLD; STRATEGIES; REGION	Wine tourism in Italy, the largest wine producing country in the world, has achieved outstanding performance over recent years. However, various institutional, managerial, and professional delays in the field impede Italy from developing its full potential as a wine tourism destination, most likely because of the still unsatisfactory engagement of all possible stakeholders. A recent step forward …	[Festa, Giuseppe] Univ Salerno, Dept Econ & Stat Sci, Management, Fisciano, Italy; [Metallo, Gerardino] Univ Salerno, Dept Econ & Stat Sci, Management & Corp Finance, Fisciano, Italy; [Cuomo, Maria Teresa] Univ Salerno, Dept Econ & Stat Sci, Econ & Management, Fisciano, Italy; [Cuomo, Maria Teresa] Univ Salerno, Dept Econ & Stat Sci, Management & Mkt, Fisciano, Italy; [Shams, S. M. Riad] Northumb…	Festa, G (reprint author), Univ Salerno, Dept Econ & Stat Sci, Management, Fisciano, Italy.	gfesta@unisa.it; Riad.Shams@urfu.ru; gemetall@unisa.it; mcuomo@unisa.it	Festa, Giuseppe/Q-1822-2017	Festa, Giuseppe/0000-0002-2080-2137			Bacal P, 2013, J SETTL SPAT PLAN, P317; Banks Glenn, 2010, Journal of Wine Research, V21, P57, DOI 10.1080/09571264.2010.495854; Bras JM, 2010, SERV IND J, V30, P1621, DOI 10.1080/02642060903580706; Bregoli I, 2016, QUAL MARK RES, V19, P204, DOI 10.1108/QMR-02-2016-0008; Bruwer J, 2003, TOURISM MANAGE, V24, P423, DOI 10.1016/S0261-5177(02)00105-X; Bruwer J, 2009, INT J WINE BUS RES, V21, P235, DO…	65	0	0	1	1	ELSEVIER	AMSTERDAM	RADARWEG 29, 1043 NX AMSTERDAM, NETHERLANDS	2211-9736	2211-9744		TOUR MANAG PERSPECT	Tour. Manag. Perspect.	JAN	2020	33
J	Amorelli, MF; Garc?a-S?nchez, IM				Amorelli, Maria-Florencia; Garcia-Sanchez, Isabel-Maria			Critical mass of female directors, human capital, and stakeholder engagement by corporate social reporting	CORPORATE SOCIAL RESPONSIBILITY AND ENVIRONMENTAL MANAGEMENT			English	Article						background; board of directors; corporate governance; corporate social responsibility disclosure; critical mass; experience; female directors; skills	BOARD-OF-DIRECTORS; RESPONSIBILITY DISCLOSURE; GROUP DIVERSITY; ENVIRONMENTAL SUSTAINABILITY; INDEPENDENT DIRECTORS; VOLUNTARY DISCLOSURE; FORECAST ACCURACY; GENDER DIVERSITY; FIRM PERFORMANCE; WOMEN DIRECTORS	This paper aims to examine two closely related issues: first, the effect of the presence of female directors on boards on corporate social responsibility disclosure, focusing on the necessary critical mass of this minority group, and, second, the moderation of the human capital of board members-their background, skills, and experience-that could favor the intrinsic female directors' characteristi…	[Amorelli, Maria-Florencia] Univ Ort Uruguay, Montevideo, Uruguay; [Amorelli, Maria-Florencia] Univ Salamanca, Salamanca, Spain; [Garcia-Sanchez, Isabel-Maria] Univ Salamanca, IME, Salamanca, Spain	Garc?a-S?nchez, IM (reprint author), Univ Salamanca, IME, Fac Econ & Empresa, Campus Miguel de Unamuno,Edificio FES, E-37008 Salamanca, Spain.	lajefa@usal.es	Garcia-Sanchez, Isabel-Maria/F-4271-2016	Garcia-Sanchez, Isabel-Maria/0000-0003-4711-8631			Arayssi M, 2016, SUSTAIN ACCOUNT MANA, V7, P376, DOI 10.1108/SAMPJ-07-2015-0055; ARELLANO M, 1991, REV ECON STUD, V58, P277, DOI 10.2307/2297968; Arfken DE, 2004, J BUS ETHICS, V50, P177, DOI 10.1023/B:BUSI.0000022125.95758.98; ASHFORTH BE, 1989, ACAD MANAGE REV, V14, P20, DOI 10.2307/258189; Athanasopoulou A, 2018, HUM RESOUR MANAGE-US, V57, P617, DOI 10.1002/hrm.21887; Arcay MRB, 2005, ADV ACCO…	98	4	4	9	9	WILEY	HOBOKEN	111 RIVER ST, HOBOKEN 07030-5774, NJ USA	1535-3958	1535-3966		CORP SOC RESP ENV MA	Corp. Soc. Responsib. Environ. Manag.	JAN	2020	27	1
J	Garc?a-S?nchez, IM; Oliveira, MC; Mart?nez-Ferrero, J				Garcia-Sanchez, Isabel-Maria; Oliveira, Marcelle Colares; Martinez-Ferrero, Jennifer			Female directors and gender issues reporting: The impact of stakeholder engagement at country level	CORPORATE SOCIAL RESPONSIBILITY AND ENVIRONMENTAL MANAGEMENT			English	Article						CSR report; female directors; gender issues	CORPORATE SOCIAL-RESPONSIBILITY; ENVIRONMENTAL SUSTAINABILITY; BOARD INDEPENDENCE; FORECAST ACCURACY; DISCLOSURE; WOMEN; GOVERNANCE; DETERMINANTS; DIVERSITY; ASSURANCE	Recent studies have investigated how women on boards impact corporate social responsibility reporting, a voluntary strategy clearly influenced by board composition in general and gender diversity in particular. However, this research goes further and proposes to provide evidence about how female directors influence gender issues reporting. Moreover, this research also examines the moderating effe…	[Garcia-Sanchez, Isabel-Maria; Martinez-Ferrero, Jennifer] Univ Salamanca, Dept Adm & Econ Empresa, IME, Campus Miguel de Unamuno,Edificio FES, Salamanca 37007, Spain; [Oliveira, Marcelle Colares] Univ Fed Ceara, Dept Contabilidade, Av Univ 2431, BR-60020180 Fortaleza, Ceara, Brazil	Garc?a-S?nchez, IM (reprint author), Univ Salamanca, Dept Adm & Econ Empresa, IME, Campus Miguel de Unamuno,Edificio FES, Salamanca 37007, Spain.	lajefa@usal.es	Garcia-Sanchez, Isabel-Maria/F-4271-2016; MARTINEZ-FERRERO, JENNIFER/A-7514-2017	Garcia-Sanchez, Isabel-Maria/0000-0003-4711-8631; MARTINEZ-FERRERO, JENNIFER/0000-0001-8387-1466; Oliveira, Marcelle/0000-0003-3751-8340			Adams CA, 1998, ACCOUNT ORG SOC, V23, P781, DOI 10.1016/S0361-3682(98)00028-2; Amorelli MF, 2020, CORP SOC RESP ENV MA, V27, P204, DOI 10.1002/csr.1793; Amran A, 2014, BUS STRATEG ENVIRON, V23, P217, DOI 10.1002/bse.1767; Athanasopoulou A, 2018, HUM RESOUR MANAGE-US, V57, P617, DOI 10.1002/hrm.21887; Ben-Amar W, 2017, J BUS ETHICS, V142, P369, DOI 10.1007/s10551-015-2759-1; Blindheim BT, 2015, BU…	75	3	3	11	11	WILEY	HOBOKEN	111 RIVER ST, HOBOKEN 07030-5774, NJ USA	1535-3958	1535-3966		CORP SOC RESP ENV MA	Corp. Soc. Responsib. Environ. Manag.	JAN	2020	27	1
J	Pasquier, U; Few, R; Goulden, MC; Hooton, S; He, Y; Hiscock, KM				Pasquier, Ulysse; Few, Roger; Goulden, Marisa C.; Hooton, Simon; He, Yi; Hiscock, Kevin M.			We can't do it on our own! - Integrating stakeholder and scientific knowledge of future flood risk to inform climate change adaptation planning in a coastal region	ENVIRONMENTAL SCIENCE & POLICY			English	Article						Flood risk management; Climate change adaptation; Integrated assessment; Scientist-stakeholder engagement; Flood modelling	DECISION-MAKING; MANAGEMENT; PARTICIPATION; ENGAGEMENT; PROJECTS	Decision-makers face a particular challenge in planning for climate adaptation. The complexity of climate change's likely impacts, such as increased flooding, has widened the scope of information necessary to take action. This is particularly the case in valuable low-lying coastal regions, which host many competing interests, and where there is a growing need to draw from varied fields in the ris…	[Pasquier, Ulysse; He, Yi] Univ East Anglia, Tyndall Ctr Climate Change Res, Sch Environm Sci, Norwich Res Pk, Norwich NR4 7TJ, Norfolk, England; [Few, Roger; Goulden, Marisa C.] Univ East Anglia, Sch Int Dev, Norwich Res Pk, Norwich NR4 7TJ, Norfolk, England; [Hooton, Simon] Broads Authority, Yare House,62-64 Thorpe Rd, Norwich NR1 1RY, Norfolk, England; [Hiscock, Kevin M.] Univ East Anglia, Sch…	Pasquier, U (reprint author), Univ East Anglia, Tyndall Ctr Climate Change Res, Sch Environm Sci, Norwich Res Pk, Norwich NR4 7TJ, Norfolk, England.	u.pasquier@uea.ac.uk					Barros CBV, 2012, SPECIAL REPORT WORKI, P582; Broads Authority, 2019, FACTAND FIG; Broads Climate Partnership, 2018, CHANG BROADS BROADS; CH2M, 2016, FLOOD MAN HIGH LEV R; Chilvers J, 2016, REMAKING PARTICIPATION: SCIENCE, ENVIRONMENT AND EMERGENT PUBLICS, P1; Day SA, 2015, ADV GLOB CHANGE RES, V49, P299, DOI 10.1007/978-94-007-5258-0_12; Edelenbos J, 2017, J ENVIRON PLANN MAN, V60, P47, DOI 10.1…	38	0	0	2	2	ELSEVIER SCI LTD	OXFORD	THE BOULEVARD, LANGFORD LANE, KIDLINGTON, OXFORD OX5 1GB, OXON, ENGLAND	1462-9011	1873-6416		ENVIRON SCI POLICY	Environ. Sci. Policy	JAN	2020	103
J	Nelson, E				Nelson, Erin			Stakeholder Engagement in Curricular Design Addressing Current and Emergent Community Needs	JOURNAL OF NONPROFIT EDUCATION AND LEADERSHIP			English	Article						nonprofit management education; stakeholders; curriculum development	NONPROFIT MANAGEMENT EDUCATION; SOCIAL ENTREPRENEURSHIP; MASTERS-DEGREE; PROGRAMS; MEDIA	As part of a curricular needs assessment for a nonprofit concentration within a Master of Public Administration program, this research compares the Nonprofit Academic Centers Council (NACC) curricular guidelines with stakeholder perceptions of current and emerging knowledge required for success in the nonprofit workforce. Although respondents' top-ranked NACC domains indicate a strong preference …	[Nelson, Erin] Univ Memphis, Dept Publ & Nonprofit Adm, Memphis, TN 38152 USA	Nelson, E (reprint author), Univ Memphis, Dept Publ & Nonprofit Adm, Memphis, TN 38152 USA.	e.nelson@memphis.edu					Alliance for Nonprofit Excellence, 2015, INS MIDS NONPR SECT; Ashcraft R. F., 2015, NACC CURRICULAR GUID; Baggetta M, 2014, J PUBLIC AFF EDUC, V20, P579, DOI 10.1080/15236803.2014.12001809; Barnett C. K., 1992, GLOBALIZING MANAGEME, P319; Berzin S. C., 2015, 12 AM AC SOC WORK SO; Bies AL, 2007, J PUBLIC AFF EDUC, V13, P519, DOI 10.1080/15236803.2007.12001496; Bitzer E., 2006, SAJHE, V20, P932; Bl…	51	0	0	0	0	SAGAMORE PUBL LLC	URBANA	1807 N FEDERAL DR, URBANA, IL 61801 USA	2374-7838	2157-0604		J NONPROFIT ED LEARN	J. Nonprofit Educ. Leadersh.		2020	10	1
J	Bahadorestani, A; Naderpajouh, N; Sadiq, R				Bahadorestani, Amir; Naderpajouh, Nader; Sadiq, Rehan			Planning for sustainable stakeholder engagement based on the assessment of conflicting interests in projects	JOURNAL OF CLEANER PRODUCTION			English	Article						Projects; Sustainability; Stakeholder engagement; Management for stakeholder; Management of stakeholder; Conflicts; Quality Function Deployment; Green building	SOCIAL-RESPONSIBILITY ISSUES; GREEN BUILDING-PROJECTS; CONSTRUCTION PROJECTS; ENGAGING STAKEHOLDERS; MANAGEMENT; FRAMEWORK; CHINA; KNOWLEDGE; INDUSTRY; DRIVERS	The absence or lack of effective stakeholder engagement during project life cycle, especially at the earlier stages of planning and implementation often negatively impacts the expected performance of projects. These coupled consequences of the lack of contextual knowledge from the stakeholders as well as lack of their support in the field necessitates effective stakeholder engagement. However, th…	[Bahadorestani, Amir] Ferdowsi Univ Mashhad, Construct Engn & Management Grp, Dept Civil Engn, Fac Engn, Mashhad, Razavi Khorasan, Iran; [Naderpajouh, Nader] Royal Melbourne Inst Technol RMIT Univ, Sch Property Construct & Project Management, Melbourne, Vic 3001, Australia; [Sadiq, Rehan] Univ British Columbia, Sch Engn, Okanagan Campus,3333 Univ Way, Kelowna, BC V1V 1V7, Canada	Bahadorestani, A (reprint author), Ferdowsi Univ Mashhad, Construct Engn & Management Grp, Dept Civil Engn, Fac Engn, Mashhad, Razavi Khorasan, Iran.	amir.bahador.1990@gmail.com; nnp@rmit.edu.au; rehan.sadiq@ubc.ca	/AAD-1525-2020	/0000-0001-9628-9766; Bahadorestani, Amir/0000-0001-9802-9618			Aarseth W, 2017, INT J PROJ MANAG, V35, P1071, DOI 10.1016/j.ijproman.2016.11.006; Abidin NZ, 2010, HABITAT INT, V34, P421, DOI 10.1016/j.habitatint.2009.11.011; Acharya D.P., 2010, MIDTERM EVALUATION W; Ahmad T, 2017, BUILT ENVIRON PROJ A, V7, P471, DOI 10.1108/BEPAM-11-2016-0066; Ahn YH, 2013, INT J SUST BUILD TEC, V4, P35, DOI DOI 10.1080/2093761X.2012.759887; Akao Y., 1994, QFD CUSTOMER DRIVE…	160	0	0	36	36	ELSEVIER SCI LTD	OXFORD	THE BOULEVARD, LANGFORD LANE, KIDLINGTON, OXFORD OX5 1GB, OXON, ENGLAND	0959-6526	1879-1786		J CLEAN PROD	J. Clean Prod.	2021-01-01	2020	242
J	Jayaraman, SNBFR; Shariff, AM; Zaini, D				Jayaraman, Siti Nur Balqis Fauzi Rahman; Shariff, Azmi Mohd; Zaini, Dzulkarnain			Stakeholder outreach on process safety for process industry using risk based approaches	PROCESS SAFETY PROGRESS			English	Article						emergency management; process safety management (PSM); risk-based process safety (RBPS); stakeholder management; stakeholder outreach	NUCLEAR-POWER; MANAGEMENT PSM; FUKUSHIMA; ACCEPTANCE; DISASTER; BHOPAL	For past decades, the industry and academician realized the core of effective process safety management (PSM) is closely related to good process safety culture. Major accidents in process industry occur at low frequency but the consequences on people, environmental, and assets damage are catastrophic. Previous accidents in process industry recorded many deaths and injuries of facility personnel a…	[Jayaraman, Siti Nur Balqis Fauzi Rahman; Shariff, Azmi Mohd; Zaini, Dzulkarnain] Univ Teknol PETRONAS, Seri Iskandar 32610, Perak, Malaysia	Zaini, D (reprint author), Univ Teknol PETRONAS, Seri Iskandar 32610, Perak, Malaysia.	dzulkarnain.zaini@utp.edu.my					Aziz HA, 2017, PROCESS SAF PROG, V36, P74, DOI 10.1002/prs.11824; Battin MP, 2018, ENCY ANTHROPOCENE, P319; Baybutt P, 2016, J LOSS PREVENT PROC, V43, P537, DOI 10.1016/j.jlp.2016.07.002; Center for Chemical Process Safety, 2010, GUID RISK BAS PROC S; Crist E, 2017, SCIENCE, V356, P260, DOI 10.1126/science.aal2011; Figueroa PM, 2013, ASIA EUR J, V11, P53, DOI 10.1007/s10308-013-0343-9; Goh YM, 20…	21	0	0	2	2	WILEY	HOBOKEN	111 RIVER ST, HOBOKEN 07030-5774, NJ USA	1066-8527	1547-5913		PROCESS SAF PROG	Process Saf. Prog.	MAR	2020	39			1	SI
J	Okereke, E; Ishaku, SM; Unumeri, G; Mohammed, B; Ahonsi, B				Okereke, Ekechi; Ishaku, Salisu Mohammed; Unumeri, Godwin; Mohammed, Bello; Ahonsi, Babatunde			Reducing maternal and newborn mortality in Nigeria-a qualitative study of stakeholders' perceptions about the performance of community health workers and the introduction of community midwifery at primary healthcare level	HUMAN RESOURCES FOR HEALTH			English	Article						Community midwifery; Primary healthcare; Maternal and newborn mortality; Nigeria		Background Rural communities in Nigeria account for high maternal and newborn mortality rates in the country. Thus, there is a need for innovative models of service delivery, possibly with greater community engagement. Introducing and strengthening community midwifery practice within the Nigerian primary healthcare system is a clear policy option. The potential of community midwifery to increase …	[Okereke, Ekechi; Ishaku, Salisu Mohammed; Unumeri, Godwin] Populat Council, 16 Mafemi Crescent,Solomon Lar Way, Abuja, Nigeria; [Mohammed, Bello] WHO, Abuja, Nigeria; [Ahonsi, Babatunde] UNFPA China, 1-161 Tayuan Diplomat Off Bldg, Beijing, Peoples R China	Okereke, E (reprint author), Populat Council, 16 Mafemi Crescent,Solomon Lar Way, Abuja, Nigeria.	eokereke78@gmail.com			Canadian Government via Global Affairs Canada (GAC)	This research was carried out as part of the Human Resources for Health (HRH) project which is implemented in Nigeria by Population Council and the World Health Organization (WHO), with funding provided by the Canadian Government via Global Affairs Canada (GAC).	Abimbola S, 2012, PLOS MED, V9, DOI 10.1371/journal.pmed.1001211; Adebajo S, 2017, ENHANCING FRONTLINE; Alenoghena I, 2014, INT J COMMUNITY RES, V3, P74; Barnes-Josiah D, 1998, SOC SCI MED, V46, P981, DOI 10.1016/S0277-9536(97)10018-1; Dolvo D, 2004, HUM RESOUR HEALTH, V2, P7, DOI DOI 10.1186/1478-4491-2-7; Gilmore B, 2013, BMC PUBLIC HEALTH, V13, DOI 10.1186/1471-2458-13-847; Guerrier G, 2013, I…	23	0	0	0	0	BMC	LONDON	CAMPUS, 4 CRINAN ST, LONDON N1 9XW, ENGLAND		1478-4491		HUM RESOUR HEALTH	Hum. Resour. Health	2021-12-23	2019	17	1
J	Power, B; Bury, G; Ryan, J				Power, Brian; Bury, Gerard; Ryan, John			Stakeholder opinion on the proposal to introduce 'treat and referral' into the Irish emergency medical service	BMC EMERGENCY MEDICINE			English	Article						Paramedic; Consultant in emergency medicine; Emergency departments; Admission avoidance; Prehospital care; Treat and referral; Treat and release	HYPOGLYCEMIC PATIENTS; CARE PRACTITIONERS; AMBULANCE SERVICE; NON-TRANSPORT; PARAMEDICS; SCENE; ATTENDANCE; COULD	Background The Irish ambulance services have traditionally transported all patients following an emergency (112/999) call, regardless of acuity, to an emergency department (ED). A proposal to introduce Treat and Referral, an established care pathway in some jurisdictions, is under active consideration in Ireland. This will present a significant change. Stakeholder engagement is recognised as an e…	[Power, Brian] Prehosp Emergency Care Council, Beech House,Millennium Pk, Naas W91 TK7N, Kildare, Ireland; [Bury, Gerard] Univ Coll Dublin, Ctr Emergency Med Sci, Dublin, Ireland; [Ryan, John] St Vincents Univ Hosp, Emergency Dept, Dublin, Ireland	Power, B (reprint author), Prehosp Emergency Care Council, Beech House,Millennium Pk, Naas W91 TK7N, Kildare, Ireland.	brianrpower@gmail.com					Alpert A, 2013, HEALTH AFFAIR, V32, P2142, DOI 10.1377/hlthaff.2013.0741; Anderson S, 2002, ACTA ANAESTH SCAND, V46, P464, DOI 10.1034/j.1399-6576.2002.460424.x; [Anonymous], 2017, PAR ENH COMP; Barry S, 2018, UNDERSTANDING CHANGE; Beillon LM, 2009, AM J EMERG MED, V27, P202, DOI 10.1016/j.ajem.2008.01.012; Billings J, EMERGENCY DEP USE NE; Booker MJ, 2015, BMJ OPEN, V5, DOI 10.1136/bmjopen-2015-…	59	0	0	0	0	BMC	LONDON	CAMPUS, 4 CRINAN ST, LONDON N1 9XW, ENGLAND	1471-227X			BMC EMERG MED	BMC Emerg. Med.	2021-12-21	2019	19	1
J	Klingler, C; von Jagwitz-Biegnitz, M; Hartung, ML; Hummel, M; Specht, C				Klingler, Corinna; von Jagwitz-Biegnitz, Magdalena; Hartung, Mara Lena; Hummel, Michael; Specht, Cornelia			Evaluating the German Biobank Node as Coordinating Institution of the German Biobank Alliance: Engaging with Stakeholders via Survey Research	BIOPRESERVATION AND BIOBANKING			English	Article; Early Access						German Biobank Node; German Biobank Alliance; stakeholder engagement; user survey; evaluation	INVOLVEMENT	Background: The German Biobank Node (GBN) is the central hub for German biobank activities and coordinates the German Biobank Alliance (GBA) to which 11 biobank sites in Germany belong. GBN, in cooperation with designated members of GBA, has developed various services and products for the German biobank community. To ensure that services and products are well aligned with the needs and interests …	[Klingler, Corinna] Charite Univ Med Berlin, Berlin Inst Hlth, QUEST Ctr Transforming Biomed Res, Berlin, Germany; [Klingler, Corinna; von Jagwitz-Biegnitz, Magdalena; Hartung, Mara Lena; Hummel, Michael; Specht, Cornelia] Charite Univ Med Berlin, German Biobank Node, Berlin, Germany; [Hummel, Michael] Charite Univ Med Berlin, Inst Pathol, Cent Biobank Charite ZeBanC, Berlin, Germany	Klingler, C (reprint author), Charite Univ Med Berlin, Campus Virchow Klinikum, German Biobank Node, Augustenburger Pl 1, D-13353 Berlin, Germany.	corinna.klingler@charite.de			Federal Ministry of Education and Research (BMBF) of Germany as part of the broader project "Deutsche Biobank Allianz/BBMRI.de - Nationaler Knoten'' [01EY1701]	This study was funded by the Federal Ministry of Education and Research (BMBF) of Germany as part of the broader project "Deutsche Biobank Allianz/BBMRI.de - Nationaler Knoten'' (funding code 01EY1701).	Baldo C, 2016, ORPHANET J RARE DIS, V11, DOI 10.1186/s13023-016-0527-7; Bennett C, 2011, PLOS MED, V8, DOI 10.1371/journal.pmed.1001069; Bernemann I, 2016, BUNDESGESUNDHEITSBLA, V59, P336, DOI 10.1007/s00103-015-2295-2; Bjugn R, 2012, BIOPRESERV BIOBANK, V10, P239, DOI 10.1089/bio.2011.0047; Bundesministerium fur Bildung und Forschung, BIOB NAT FORD BBMRI; DRAUGALIS JR, 2008, AM J PHARM EDUC, V72…	26	0	0	0	0	MARY ANN LIEBERT, INC	NEW ROCHELLE	140 HUGUENOT STREET, 3RD FL, NEW ROCHELLE, NY 10801 USA	1947-5535	1947-5543		BIOPRESERV BIOBANK	Biopreserv. Biobank.
J	Wang, ZM				Wang, Zhenmin			A nonlinear regression analysis method based on Stakeholder Theory Model for performance evaluation of poverty reduction of agricultural operators	INTERNATIONAL JOURNAL OF ELECTRICAL ENGINEERING EDUCATION			English	Article; Early Access						Poverty-stricken areas; agricultural operators; poverty reduction behavior; performance evaluation; nonlinear regression; interest-related		A nonlinear regression analysis method for performance evaluation of poverty reduction of agricultural operators based on Stakeholder Theory Model analysis was proposed to improve the effectiveness of performance evaluation of poverty reduction of a new type agricultural operator in poverty-stricken areas. Firstly, it can find out which interest demands of different stakeholders and which interes…	[Wang, Zhenmin] Sichuan Univ, Coll Econ, Chengdu, Sichuan, Peoples R China; [Wang, Zhenmin] Guizhou Univ Finance & Econ, Sch Business, Guiyang, Guizhou, Peoples R China	Wang, ZM (reprint author), Sichuan Univ, Chengdu 610065, Sichuan, Peoples R China.	qeohqjkq824@163.com					Averbukh M, 2019, INT J ELEC ENG EDUC, V56, P38, DOI 10.1177/0020720918776459; Bagamba F, 2007, SUSTAINABLE POVERTY REDUCTION IN LESS-FAVOURED AREAS, P301, DOI 10.1079/9781845932770.0301; Banerjee A, 2005, AM ECON REV, V95, P1190, DOI 10.1257/0002828054825574; Chen YH, 2015, PROCEDIA ENVIRON SCI, V27, P98, DOI 10.1016/j.proenv.2015.07.098; Fu Y, 2013, ASIAN AGR RES, V05, P108; Gomez B, 2009, GLOB…	14	0	0	2	2	SAGE PUBLICATIONS LTD	LONDON	1 OLIVERS YARD, 55 CITY ROAD, LONDON EC1Y 1SP, ENGLAND	0020-7209	2050-4578		INT J ELEC ENG EDUC	Int. J. Elec. Eng. Educ.
J	Vasudev, D; Goswami, VR				Vasudev, Divya; Goswami, Varun R.			A Bayesian hierarchical approach to quantifying stakeholder attitudes toward conservation in the presence of reporting error	CONSERVATION BIOLOGY			English	Article; Early Access						bias; latent state models; misreporting rates; monitoring; perception; stakeholder engagement; modelos de estado latente; monitoreo; participacion de grupos de interes; percepcion; sesgo; tasas de desinformacion	OCCUPANCY; CONFLICT	Stakeholder support is vital for achieving conservation success, yet there are few reliable mechanisms to monitor stakeholder attitudes toward conservation. Approaches used to assess attitudes rarely account for bias arising from reporting error, which can lead to falsely reporting a positive attitude toward conservation (false-positive error) or not reporting a positive attitude when the respond…	[Vasudev, Divya; Goswami, Varun R.] Conservat Initiatives, Gauhati 781022, Assam, India; [Vasudev, Divya; Goswami, Varun R.] Ctr Wildlife Studies, Bengaluru 560042, Karnataka, India	Vasudev, D (reprint author), Conservat Initiatives, Gauhati 781022, Assam, India.; Vasudev, D (reprint author), Ctr Wildlife Studies, Bengaluru 560042, Karnataka, India.	vasudev.divya@gmail.com		Goswami, Varun/0000-0003-2575-7301; Vasudev, Divya/0000-0002-8430-9667	U.S. Fish and Wildlife Service-Asian Elephant Conservation Fund [F15AP00338, F16AP00326]; Department of Science and Technology, Government of India-INSPIRE Faculty AwardDepartment of Science & Technology (India); Liz Claiborne and Art Ortenberg Foundation	We express our heartfelt gratitude to the U.S. Fish and Wildlife Service-Asian Elephant Conservation Fund (grants F15AP00338 and F16AP00326), Department of Science and Technology, Government of India-INSPIRE Faculty Award, and Liz Claiborne and Art Ortenberg Foundation for financial support. We are indebted to the tea estates in the Kaziranga-Karbi Anglong landscape for their encouragement, suppo…	Bennett NJ, 2017, BIOL CONSERV, V205, P93, DOI 10.1016/j.biocon.2016.10.006; Bruskotter J. T., 2009, Human Dimensions of Wildlife, V14, P119, DOI 10.1080/10871200802712571; Dickman AJ, 2010, ANIM CONSERV, V13, P458, DOI 10.1111/j.1469-1795.2010.00368.x; FISHER RJ, 1993, J CONSUM RES, V20, P303, DOI 10.1086/209351; Gelman A, 1992, STAT SCI, V7, P457, DOI DOI 10.1214/SS/1177011136; Goswami VR, 2017…	26	1	1	3	3	WILEY	HOBOKEN	111 RIVER ST, HOBOKEN 07030-5774, NJ USA	0888-8892	1523-1739		CONSERV BIOL	Conserv. Biol.
J	de San Eugenio-Vela, J; Ginesta, X; Kavaratzis, M				de San Eugenio-Vela, Jordi; Ginesta, Xavier; Kavaratzis, Mihalis			The critical role of stakeholder engagement in a place branding strategy: a case study of the Emporda brand	EUROPEAN PLANNING STUDIES			English	Article; Early Access						Place branding; spatial planning; local governance; Emporda region; social research	POWER	This article investigates the role of local stakeholders in the development and implementation of the place branding strategy of the northern Catalan region Emporda. Stakeholder-oriented and participatory approaches towards both place branding and spatial planning provide the theoretical background. The research involved an initial SWOT Analysis, fifteen thematic focus groups and nineteen semi-st…	[de San Eugenio-Vela, Jordi; Ginesta, Xavier] Univ Vic, Dept Commun, Cent Univ Catalonia, Vic, Spain; [Kavaratzis, Mihalis] Univ Leicester, Sch Business, Leicester, Leics, England	Kavaratzis, M (reprint author), Univ Leicester, Sch Business, Leicester, Leics, England.	m.kavaratzis@le.ac.uk	; San-Eugenio-Vela, Jordi de/E-2385-2015; Ginesta Portet, Xavier/H-3564-2015	Kavaratzis, Mihalis/0000-0001-5933-0651; San-Eugenio-Vela, Jordi de/0000-0003-3390-8819; Ginesta Portet, Xavier/0000-0002-2433-6209	University of Vic-Central University of Catalonia; Figueres City Council; County Council of Alt Emporda, in Catalonia (Spain); County Council of Baix Emporda, in Catalonia (Spain)	This research was funded through a knowledge transfer contract between the University of Vic-Central University of Catalonia, the Figueres City Council and the County Councils of Alt and Baix Emporda, in Catalonia (Spain).	Albrechts L, 2017, ROUT ADV REGION ECON, P389; Anholt S., 2010, PLACES IDENTITY IMAG; Armangue J., 2012, ANN I ESTUDIS EMPORD, V43, P367; Catalan Geography Society, 2005, PROBL COM CAT; Cresswell T., 2004, PLACE SHORT INTRO; DALEPH, 2014, PLA ESTR AMB DES EC; DECABA, 2014, PLA ACC SECT AMB DES; Donaire J. A, 2006, TECNICA EC, V175, P50; Emporda Denomination of Origin Regulatory Council, 2014, EMP…	38	1	1	3	3	ROUTLEDGE JOURNALS, TAYLOR & FRANCIS LTD	ABINGDON	2-4 PARK SQUARE, MILTON PARK, ABINGDON OX14 4RN, OXON, ENGLAND	0965-4313	1469-5944		EUR PLAN STUD	Eur. Plan. Stud.
J	Waheed, A; Zhang, QY; Rashid, Y; Khan, SZ				Waheed, Abdul; Zhang, Qingyu; Rashid, Yasir; Zaman Khan, Sher			The impact of corporate social responsibility on buying tendencies from the perspective of stakeholder theory and practices	CORPORATE SOCIAL RESPONSIBILITY AND ENVIRONMENTAL MANAGEMENT			English	Article; Early Access						buying behavior tendencies; corporate social responsibility; information seeking tendencies; product acquisition tendencies; stakeholder theory; structural equation modeling	FINANCIAL PERFORMANCE; CSR; DISCLOSURE; CONSUMERS; MANAGEMENT; BEHAVIOR; DETERMINANTS; PREFERENCES; ENGAGEMENT; ONLINE	This paper investigates the impact of corporate social responsibility (CSR) on buying behavior tendencies (BBTs), adopting two sub-tendencies of BBTs-exploratory acquisition of buying tendencies (EAPTs) and exploratory information seeking tendencies (EISTs)-based on the stakeholder theory and practices. Data were collected and examined using confirmatory factor analysis and structural equation mo…	[Waheed, Abdul; Zhang, Qingyu] Shenzhen Univ, Res Inst Business Analyt & Supply Chain Managemen, Coll Management, Shenzhen, Guangdong, Peoples R China; [Rashid, Yasir] Univ Management & Technol, Sch Business & Econ, Lahore, Pakistan; [Zaman Khan, Sher] Gomal Univ, Inst Business Adm, Dera Ismail Khan, Pakistan	Zhang, QY (reprint author), Shenzhen Univ, Res Inst Business Analyt & Supply Chain Managemen, Coll Management, Shenzhen, Guangdong, Peoples R China.	q.yu.zhang@gmail.com	khan, Sher/A-4280-2019	khan, Sher/0000-0002-8658-489X; Zhang, Qingyu/0000-0001-9739-3899	Major Program of Social Science Foundation of Guangdong [2016WZDXM005]; National Natural Science Foundation of ChinaNational Natural Science Foundation of China [71572115]; Natural Science Foundation of SZU [836]	Major Program of Social Science Foundation of Guangdong, Grant/Award Number: 2016WZDXM005; National Natural Science Foundation of China, Grant/Award Number: 71572115; Natural Science Foundation of SZU, Grant/Award Number: 836	Agan Y, 2016, J CLEAN PROD, V112, P1872, DOI 10.1016/j.jclepro.2014.08.090; Ajzen I., 1980, UNDERSTANDING ATTITU; Arrive JT, 2018, CORP SOC RESP ENV MA, V25, P920, DOI 10.1002/csr.1508; Baumgartner Hans, 1996, INT J RES MARK, V13, P121, DOI DOI 10.1016/0167-8116(95)00037-2; Baumgartner RJ, 2010, SUSTAIN DEV, V18, P76, DOI 10.1002/sd.447; Beck C, 2018, AUST J MANAGE, V43, P517, DOI 10.1177/0312896…	54	0	0	6	6	WILEY	HOBOKEN	111 RIVER ST, HOBOKEN 07030-5774, NJ USA	1535-3958	1535-3966		CORP SOC RESP ENV MA	Corp. Soc. Responsib. Environ. Manag.
J	Plichta, J				Plichta, Jaroslaw			The co-management and stakeholders theory as a useful approach to manage the problem of overtourism in historical cities - illustrated with an example of Krakow	INTERNATIONAL JOURNAL OF TOURISM CITIES			English	Article						Overtourism; Co-management; Institutional approach; Stakeholders theory	PROPERTY-RIGHTS; COLLABORATION; TOURISM	Purpose - The development of tourism is emerging in some places of the world's destinations and the problem of overtourism is an expression of the mechanisms and behaviours of entities in the public space that is a city or region. For many years, on the practical and theoretical ground, various ways of describing these phenomena have been sought. These include the theory of stakeholders that comb…	[Plichta, Jaroslaw] Cracow Univ Econ, Dept Management, Krakow, Poland	Plichta, J (reprint author), Cracow Univ Econ, Dept Management, Krakow, Poland.	plichtaj@uek.krakow.pl		Plichta, Jaroslaw/0000-0001-9969-9832			Aas C, 2005, ANN TOURISM RES, V32, P28, DOI 10.1016/j.annals.2004.04.005; Armitage DR, 2009, FRONT ECOL ENVIRON, V7, P95, DOI 10.1890/070089; Barney J, 2001, J MANAGE, V27, P625, DOI 10.1177/014920630102700601; Berkes F., 1991, PROGRAM TECHNOLOGY A; Berkes F, 2009, J ENVIRON MANAGE, V90, P1692, DOI 10.1016/j.jenvman.2008.12.001; Blau P. M., 1964, EXCHANGE POWER SOCIA; Borrini G., 2007, SHARING PO…	45	0	0	12	12	EMERALD GROUP PUBLISHING LTD	BINGLEY	HOWARD HOUSE, WAGON LANE, BINGLEY BD16 1WA, W YORKSHIRE, ENGLAND	2056-5607	2056-5615		INT J TOUR CITIES	Int. J. Tour. Cities	2021-12-09	2019	5	4			SI
J	Folayan, MO; Durueke, F; Gofwen, W; Godo-Odemijie, G; Okonkwo, C; Nanmak, B; Osawe, S; Okporoko, E; Abimiku, A				Folayan, Morenike Oluwatoyin; Durueke, Florita; Gofwen, Wika; Godo-Odemijie, Godwin; Okonkwo, Chuks; Nanmak, Bali; Osawe, Sophia; Okporoko, Evaezi; Abimiku, Alash'le			Community stakeholder engagement during a vaccine demonstration project in Nigeria: lessons on implementation of the good participatory practice guidelines	PAN AFRICAN MEDICAL JOURNAL			English	Article						Community stakeholder engagement; HIV vaccine; Nigeria	HIV-1 VACCINE; DOUBLE-BLIND; EFFICACY TRIAL; CHALLENGES; COHORT; TRUST	Introduction: to report on the successes and challenges with implementing the good participatory practice guidelines for the Nigerian Canadian Collaboration on AIDS Vaccine (NICCAV) project. Methods: an open and close ended questionnaire was administered to 25 randomly selected community stakeholders on the project. The questions sought information on perception about the community entry, constit…	[Folayan, Morenike Oluwatoyin; Durueke, Florita; Gofwen, Wika; Godo-Odemijie, Godwin; Okonkwo, Chuks; Nanmak, Bali] New HIV Vaccine & Microbicide Advocacy Soc, Abuja, Nigeria; [Folayan, Morenike Oluwatoyin] Obafemi Awolowo Univ, Inst Publ Hlth, Ife, Nigeria; [Folayan, Morenike Oluwatoyin] Obafemi Awolowo Univ, Dept Child Dent Hlth, Ife, Nigeria; [Osawe, Sophia; Okporoko, Evaezi; Abimiku, Alash'le…	Folayan, MO (reprint author), Obafemi Awolowo Univ, Dept Child Dent Hlth, Ife, Nigeria.						Ahmed SM, 2010, AM J PUBLIC HEALTH, V100, P1380, DOI 10.2105/AJPH.2009.178137; [Anonymous], 2017, PLATEAU STATE NIGERI; Buchbinder SP, 2008, LANCET, V372, P1881, DOI 10.1016/S0140-6736(08)61591-3; Christopher S, 2008, AM J PUBLIC HEALTH, V98, P1398, DOI 10.2105/AJPH.2007.125757; Day S, 2018, J INT AIDS SOC, V21, DOI 10.1002/jia2.25174; Ellen JM, 2010, JAIDS-J ACQ IMM DEF, V54, pS7, DOI 10.1097/QA…	36	0	0	0	0	AFRICAN FIELD EPIDEMIOLOGY NETWORK-AFENET	KAMPALA	PO BOX 12874, KAMPALA, 00000, UGANDA	1937-8688			PAN AFR MED J	Pan Afr. Med. J.	2021-12-05	2019	34
J	Schwegler, U; Trezzini, B; Schiffmann, B				Schwegler, Urban; Trezzini, Bruno; Schiffmann, Barbara			Current challenges in disability evaluation and the need for a goal-oriented approach based on the ICF: a qualitative stakeholder analysis in the context of the Swiss accident insurance	DISABILITY AND REHABILITATION			English	Article; Early Access						Accident insurance; disability evaluation; work capacity; return to work; earning capacity; participation; ICF; stakeholder analysis	CORE SET	Purpose: By using the eligibility determination process of the Swiss accident insurance (Suva) as a case in point, we aimed to examine current challenges and the need for a goal-oriented ICF-based approach in disability evaluation as experienced by different stakeholder groups. Materials and methods: Descriptive qualitative design involving semi-structured expert interviews with five main stakeho…	[Schwegler, Urban; Trezzini, Bruno; Schiffmann, Barbara] Swiss Parapleg Res, Participat Integrat & Social Epidemiol Grp, Guido A Zach Str 4, CH-6207 Nottwil, Switzerland; [Schwegler, Urban; Trezzini, Bruno] Univ Lucerne, Dept Hlth Sci & Hlth Policy, Luzern, Switzerland	Schwegler, U (reprint author), Swiss Parapleg Res, Participat Integrat & Social Epidemiol Grp, Guido A Zach Str 4, CH-6207 Nottwil, Switzerland.	urban.schwegler@paraplegie.ch			Research Fund of the Swiss Accident Insurance (Suva) under the grant "Funktionsbasierte Dokumentation der Suva-Schadenfallabklarung von Personen mit Traumatologien des Bewegungsapparates - Phase 1: Stakeholderanalyse"; Suva Research Fund	This work was supported by the Research Fund of the Swiss Accident Insurance (Suva) under the grant "Funktionsbasierte Dokumentation der Suva-Schadenfallabklarung von Personen mit Traumatologien des Bewegungsapparates - Phase 1: Stakeholderanalyse". We are grateful to all interview and focus group participants for sharing their expertise and for spending time and effort to accomplish this study. …	Anner J, 2012, BMC PUBLIC HEALTH, V12, DOI 10.1186/1471-2458-12-470; [Anonymous], 2001, INT CLASS FUNCT DIS; ANQ, 2017, MESSPL REH; Bachmann M, 2016, BMC PSYCHIATRY, V16, DOI 10.1186/s12888-016-0967-6; Baer N, 2018, BERUFLICH SOZIALE EI; Bickenbach J, 2015, ASSESING DISABILITY; Bogner A, 2014, QUALITATIVE SOZIALFO, p105S; Bollag Y., 2018, INDIKATORENORIENTIER, V119, P87; Brage S, 2008, DISABIL RE…	53	0	0	2	2	TAYLOR & FRANCIS LTD	ABINGDON	2-4 PARK SQUARE, MILTON PARK, ABINGDON OR14 4RN, OXON, ENGLAND	0963-8288	1464-5165		DISABIL REHABIL	Disabil. Rehabil.
J	Coleman, EA; Manyindo, J; Parker, AR; Schultz, B				Coleman, Eric A.; Manyindo, Jacob; Parker, A. Rani; Schultz, Bill			Stakeholder engagement increases transparency, satisfaction, and civic action	PROCEEDINGS OF THE NATIONAL ACADEMY OF SCIENCES OF THE UNITED STATES OF AMERICA			English	Article						extractives; experiment; Uganda; sustainability; oil and gas	GOVERNANCE; ACCOUNTABILITY; INDUSTRIES; MANAGEMENT; OIL	This study evaluates the effectiveness of a Stakeholder Engagement (SE) intervention in improving outcomes for communities affected by oil and gas extraction in Western Uganda. The study design is a randomized controlled trial where villages are randomly assigned to a treatment group (participating in SE) or a control group (not participating). Data are collected via household surveys at baseline…	[Coleman, Eric A.; Schultz, Bill] Florida State Univ, Dept Polit Sci, Tallahassee, FL 32306 USA; [Manyindo, Jacob] Maendeleo Jamii, Kampala, Uganda; [Parker, A. Rani] Business Community Synergies, Takoma Pk, MD 20912 USA	Coleman, EA (reprint author), Florida State Univ, Dept Polit Sci, Tallahassee, FL 32306 USA.	ecoleman@fsu.edu			International Initiative for Impact Evaluation on behalf of the British Department for International Development; Directorate of Petroleum in the Ministry of Energy and Mineral Development; Office of the President, Uganda National Council of Science and Technology	This is a Business-Community Synergies (BCS) managed project funded through the International Initiative for Impact Evaluation on behalf of the British Department for International Development. We acknowledge and thank the many individuals who made this study possible. In particular, we are grateful to the many levels of Ugandan government and the operating companies, without whom the interventio…	Acosta AM, 2013, DEV POLICY REV, V31, pS89, DOI 10.1111/dpr.12021; Ancrenaz M, 2007, PLOS BIOL, V5, P2443, DOI 10.1371/journal.pbio.0050289; Andersen JJ, 2014, COMP POLIT STUD, V47, P993, DOI 10.1177/0010414013488557; Ansell C, 2008, J PUBL ADM RES THEOR, V18, P543, DOI 10.1093/jopart/mum032; Barrett CB, 2001, BIOSCIENCE, V51, P497, DOI 10.1641/0006-3568(2001)051[0497:CTBAWI]2.0.CO;2; Bowen F, 20…	38	1	1	2	2	NATL ACAD SCIENCES	WASHINGTON	2101 CONSTITUTION AVE NW, WASHINGTON, DC 20418 USA	0027-8424			P NATL ACAD SCI USA	Proc. Natl. Acad. Sci. U. S. A.	2021-12-03	2019	116	49
J	Atif, M				Atif, Muhammad			(Re) discovering the business purpose A discursive approach to CSR and stakeholder management	SOCIETY AND BUSINESS REVIEW			English	Article						Habermas; Corporate social responsibility; Stakeholder management; Theory of discourse ethics; Business purpose; Business legitimacy	CORPORATE SOCIAL-RESPONSIBILITY; DISCOURSE ETHICS; LEGITIMACY; SOCIETY; ACCOUNTABILITY; DELIBERATION	Purpose This study aims to focus on the purpose and legitimacy of business, notably, the organizational purpose, the conventional view that the purpose of business is to optimize the returns to shareholders, and the emerging view that organizations serve multiple purposes including economic returns. Design/methodology/approach This study applies Habermas's discourse ethics to corporate social res…	[Atif, Muhammad] EDC Paris Business Sch, Courbevois, Paris La Defens, France	Atif, M (reprint author), EDC Paris Business Sch, Courbevois, Paris La Defens, France.	mak1to1@gmail.com					Almond B., 1995, INTRO APPL ETHICS; Apel K.-O., 1980, TRANSFORMATION PHILO; Baird PL, 2012, J BUS ETHICS, V109, P367, DOI 10.1007/s10551-011-1135-z; Birnbaum S, 2015, POLICY SCI, V48, P443, DOI 10.1007/s11077-015-9230-0; Carroll A., 1991, BUS HORIZONS, V34, P39, DOI [10.1016/0007-6813(91)90005-G, DOI 10.1016/0007-6813(91)90005-G]; Ceva E, 2010, WORLD TRADE REV, V9, P457, DOI 10.1017/S147474561000…	72	0	0	3	3	EMERALD GROUP PUBLISHING LTD	BINGLEY	HOWARD HOUSE, WAGON LANE, BINGLEY BD16 1WA, W YORKSHIRE, ENGLAND	1746-5680	1746-5699		SOC BUS REV	Soc. Bus. Rev.	2021-12-03	2019	14	4
J	Bazzanella, F				Bazzanella, Filippo			Perceptions and Role of Tourist Destination Residents Compared to Other Event Stakeholders in a Small-Scale Sports Event. The Case of the FIS World Junior Alpine Ski Championships 2019 in Val di Fassa	SUSTAINABILITY			English	Article						small-scale events; stakeholder theory; event tourism; sustainable tourism; post-event analysis; residents' perceptions	SUSTAINABLE DEVELOPMENT; OLYMPIC GAMES; STRATEGIES; IMPACTS; EXPERIENCE; MANAGEMENT	The role of stakeholders is critical in addressing challenges with or problems in small-scale sports events. The purpose of this study is to investigate the perceptions of the event stakeholders toward sports events, with a particular focus on the role of residents in a tourist destination. The goal is to understand their perceptions with respect to different topics and in particular to the susta…	[Bazzanella, Filippo] Univ Innsbruck, Fac Business & Management, Dept Strateg Management Mkt & Tourism, Karl Rahner Pl 3, A-6020 Innsbruck, Austria	Bazzanella, F (reprint author), Univ Innsbruck, Fac Business & Management, Dept Strateg Management Mkt & Tourism, Karl Rahner Pl 3, A-6020 Innsbruck, Austria.	filippo.bazzanella@student.uibk.ac.at			Doctoral programme Tourism and Leisure in Mountain Regions (TLMR) of the University of Innsbruck-Austria; University of Innsbruck-Austria	This research received funding from the Doctoral programme Tourism and Leisure in Mountain Regions (TLMR) of the University of Innsbruck-Austria and from Vice Rector of Research of the University of Innsbruck-Austria.	Agha N, 2015, INT J SPORT FINANC, V10, P199; Al-Emadi A, 2017, J TRAVEL RES, V56, P678, DOI 10.1177/0047287516652502; Andersson TD, 2008, J CONV EVENT TOUR, V9, P199, DOI 10.1080/15470140802323801; Askew AE, 2018, J PARK RECREAT ADM, V36, P97, DOI 10.18666/JPRA-2018-V36-I2-8316; BALOGLU S., 2002, J TRAVEL RES, V41, P46, DOI DOI 10.1177/0047287502041001006; Bazzanella F, 2019, J CONV EVENT TOUR, V…	94	0	0	4	4	MDPI	BASEL	ST ALBAN-ANLAGE 66, CH-4052 BASEL, SWITZERLAND		2071-1050		SUSTAINABILITY-BASEL	Sustainability	2021-12-02	2019	11	24
J	Vitolla, F; Raimo, N; Rubino, M; Garzoni, A				Vitolla, Filippo; Raimo, Nicola; Rubino, Michele; Garzoni, Antonello			The impact of national culture on integrated reporting quality. A stakeholder theory approach	BUSINESS STRATEGY AND THE ENVIRONMENT			English	Article						corporate reporting; integrated reporting; IR; national culture; stakeholder theory; sustainability reporting	SUSTAINABLE DEVELOPMENT; SOCIAL-RESPONSIBILITY; PERFORMANCE; DETERMINANTS; DISCLOSURES; MANAGEMENT; COMPANIES; SYSTEM; ETHICS; MARKET	Integrated reporting (IR) is a new corporate-reporting system that aims to represent the firm's value creation in the short, medium, and long term. In contrast to other disclosure systems focusing on non-financial dimensions, including social and environmental aspects, IR is characterized by information connectivity. In recent years, integrated reporting has received increasing interest, both aca…	[Vitolla, Filippo; Raimo, Nicola; Rubino, Michele; Garzoni, Antonello] Univ LUM Jean Monnet, Dept Econ & Management, SS 100 Km 18, I-70010 Casamassima, BA, Italy	Vitolla, F (reprint author), Univ LUM Jean Monnet, Dept Econ & Management, SS 100 Km 18, I-70010 Casamassima, BA, Italy.	vitolla@lum.it		Raimo, Nicola/0000-0003-1512-4906			Adams CA, 2000, EUROPEAN ACCOUNTING, V9, P53, DOI DOI 10.1080/096381800407941; Alfiero S., 2018, FINANCIAL REPORTING, V2, P1; Archambault J. J., 2003, INT J ACCOUNTING, V38, P173, DOI DOI 10.1016/S0020-7063(03)00021-9; Barth ME, 2017, ACCOUNT ORG SOC, V62, P43, DOI 10.1016/j.aos.2017.08.005; Bavagnoli F., 2018, EURAM C 2018 REYKJ; Bendheim C.L., 1998, BUS SOC, V37, P306, DOI DOI 10.1177/000765039…	80	2	2	2	2	WILEY	HOBOKEN	111 RIVER ST, HOBOKEN 07030-5774, NJ USA	0964-4733	1099-0836		BUS STRATEG ENVIRON	Bus. Strateg. Environ.	DEC	2019	28	8
J	Herlangga, RE; Basuni, S				Herlangga, Rifky Edo; Basuni, Sambas			Stakeholder Management of Kawasan Konservasi Mangrove dan Bekantan in Tarakan City	JURNAL MANAJEMEN HUTAN TROPIKA			English	Article						categorization; relationship; priority; strategy	IDENTIFICATION	Kawasan Konservasi Mangrove dan Bekantan (KKMB) is a protected area that is managed by Tarakan City Government for mangrove and proboscis monkey conservation. KKMB has a few stakeholders involved in the area. In order to create collaborative management, there must be conducted a stakeholder analysis and management. The research aimed to give stakeholder management recommendations for KKMB. Resear…	[Herlangga, Rifky Edo; Basuni, Sambas] Bogor Agr Univ, IPB Univ, Fac Forestry, Dept Forest Resource Conservat & Ecotourism, Dramaga Campus, Bogor 16680, Indonesia	Basuni, S (reprint author), Bogor Agr Univ, IPB Univ, Fac Forestry, Dept Forest Resource Conservat & Ecotourism, Dramaga Campus, Bogor 16680, Indonesia.	sambas.basuni@gmail.com					Bryson JM, 2011, EVAL PROGRAM PLANN, V34, P1, DOI 10.1016/j.evalprogplan.2010.07.001; Bungin B., 2010, PENELITIAN KUALITATI; CLARKSON MBE, 1995, ACAD MANAGE REV, V20, P92, DOI 10.2307/258888; Driscoll C, 2004, J BUS ETHICS, V49, P55, DOI 10.1023/B:BUSI.0000013852.62017.0e; Febriyano I. G., 2014, THESIS; Freeman R. E., 1984, STAKEHOLDER APPROACH; Galbraith J. K., 1983, THE ANATOMY OF POWER, DOI [1…	16	0	0	0	0	BOGOR AGRICULTURAL UNIV, FAC FORESTRY	BOGOR	KAMPUS IPB DARMAGA, JL RAYA DARMAGA, BOGOR, JAWA BARAT 16680, INDONESIA	2087-0469	2089-2063		J MANAJ HUTAN TROPIK	J. Manaj. Hutan Tropika	DEC	2019	25	3
J	Migliaccio, G				Migliaccio, Guido			Disabled People in the Stakeholder Theory: a Literature Analysis	JOURNAL OF THE KNOWLEDGE ECONOMY			English	Article						Disability stakeholders; Disability management; Diversity management; Inclusive society; Handicap	HUMAN-RESOURCE MANAGEMENT; DIVERSITY MANAGEMENT; INTELLECTUAL DISABILITIES; CHALLENGING BEHAVIOR; MULTIPLE-SCLEROSIS; COST-EFFECTIVENESS; GENDER DIVERSITY; ECONOMIC-GROWTH; IMPACT; INNOVATION	This paper aims to analyze the role of disability management primarily in social, economic, and corporate systems by focusing on the stakeholder theory. This paper examines the main international literature on this topic to offer qualitative evidence of this phenomenon. In other words, the paper formulates certain theoretical interdisciplinary considerations based on a qualitative approach with a…	[Migliaccio, Guido] Univ Sannio, Dept Law Econ Management & Quantitat Methods, Via Puglie 82, I-82100 Benevento, Italy	Migliaccio, G (reprint author), Univ Sannio, Dept Law Econ Management & Quantitat Methods, Via Puglie 82, I-82100 Benevento, Italy.	guido.migliaccio@unisannio.it	Migliaccio, Guido GM/H-7362-2016	Migliaccio, Guido GM/0000-0002-8882-7648			Abrahams L, 2011, J KNOWL ECON, V2, P145, DOI 10.1007/s13132-010-0022-7; Ahmed EM, 2010, J KNOWL ECON, V1, P191, DOI 10.1007/s13132-010-0013-8; Ahmed EM, 2013, J KNOWL ECON, V4, P540, DOI 10.1007/s13132-012-0096-5; Ali M, 2016, AUST J MANAGE, V41, P376, DOI 10.1177/0312896214565119; Ancell D, 2016, J AIR TRANSP MANAG, V50, P41, DOI 10.1016/j.jairtraman.2015.10.001; Angeloni S., 2010, AZIENDABILIT…	117	1	1	0	0	SPRINGER	NEW YORK	233 SPRING ST, NEW YORK, NY 10013 USA	1868-7865	1868-7873		J KNOWL ECON	J. Knowl. Econ.	DEC	2019	10	4
J	Sant-Geronikolou, S; Martinez-Avila, D				Sant-Geronikolou, Stavroula; Martinez-Avila, Daniel			Examining the prospects of library use data integration in university information systems: the Spanish and Greek library stakeholder's perspective	BID-TEXTOS UNIVERSITARIS DE BIBLIOTECONOMIA I DOCUMENTACIO			English	Article						Universities; Academic libraries; Educational innovations; Interviews; Information systems; Service evaluation; Greece; Spain		Objective. To collect the richly textured viewpoints of academic librarians and students on obstacles to library integration in institutional information systems, namely student success technologies and learning analytics. The aim is to contribute with an initial set of recurring themes to baseline knowledge on Spanish and Greek public university libraries' prospects of engaging in this new type …	[Sant-Geronikolou, Stavroula] Univ Carlos III Madrid, Lib Sci, Madrid, Spain; [Martinez-Avila, Daniel] Univ Carlos III Madrid, Dept Lib & Informat Sci, Madrid, Spain	Sant-Geronikolou, S (reprint author), Univ Carlos III Madrid, Lib Sci, Madrid, Spain.	100302132@alumos.uc3m.es; dmartinezavila@gmail.com	Martinez-Avila, Daniel/H-8349-2016				Abadal E, 2015, BID-TEXTOS UNIV BIBL; Ambrose D, 2005, ROEPER REV, V27, P137, DOI 10.1080/02783190509554307; Bilandzic M, 2013, LIBR HI TECH, V31, P254, DOI 10.1108/07378831311329040; Blake Joni, 2017, FRONDREN LIB RES; Blin Frederic, 2009, GLOBAL LIB INFORM SC, P329; Briney Kristin A., 2018, SPEK KIT 360 LEARNIN, DOI [10.29242/spec.360, DOI 10.29242/SPEC.360>]; Brown Malcolm, 2011, EDUCAUSE LEAR…	64	0	0	2	2	UNIV BARCELONA, SERVEI PUBLICACIONS	BARCELONA	C ADOLF FLORENSA S-N, BARCELONA, 08028, SPAIN	1575-5886			BID-TEXTOS UNIV BIBL	BiD-Textos Univ. Bibliotecon. Doc.	DEC	2019		43
J	de Camargo, JA; Mendonca, PSM; de Oliveira, JHC; Jabbour, CJC; Jabbour, ABLD				de Camargo, Jose Alberto; Miranda Mendonca, Paulo Sergio; Caldeira de Oliveira, Jorge Henrique; Chiapetta Jabbour, Charbel Jose; Lopes de Sousa Jabbour, Ana Beatriz			Giving voice to the silent: a framework for understanding stakeholders' participation in socially-oriented initiatives, community-based actions and humanitarian operations projects	ANNALS OF OPERATIONS RESEARCH			English	Article						Compassionate operations management; Stakeholders; Socially-oriented projects; Humanitarian projects; Social Project Management; Theory of Stakeholders	SUSTAINABILITY	Under the umbrella of compassionate operations management theory (Sarkis, in hit J Prod Econ 139(2):359-365, 2012) and stakeholder theory, the aim of this article is to propose a comprehensive framework to unlock stakeholders' voice in socially-oriented projects (for example, social responsibility, community and humanitarian projects). The framework developed in this work aims to assist managers …	[de Camargo, Jose Alberto; Miranda Mendonca, Paulo Sergio; Caldeira de Oliveira, Jorge Henrique] Univ Sao Paulo, Fac Accounting Econ & Management, RAD FEARP, Ave Bandeirantes 3900, Ribeirao Preto, SP, Brazil; [Chiapetta Jabbour, Charbel Jose] Univ Stirling, Sch Management, Ctr Adv Management Educ, Univ Stirling Campus, Stirling FK9 4LA, Scotland; [Lopes de Sousa Jabbour, Ana Beatriz] Univ Strathc…	Jabbour, CJC (reprint author), Univ Stirling, Sch Management, Ctr Adv Management Educ, Univ Stirling Campus, Stirling FK9 4LA, Scotland.	josealcam@uol.com.br; paulomiranda@usp.br; jorgecaldeira@usp.br; c.j.chiappettajabbour@stir.ac.uk; ana.jabbour@strath.ac.uk	Jabbour, Charbel Jose Chiappetta/F-3505-2010; de Sousa Jabbour, Ana Beatriz Lopes/B-8966-2012; de Oliveira, Jorge Henrique Caldeira/N-2246-2014	Jabbour, Charbel Jose Chiappetta/0000-0002-6143-4924; de Sousa Jabbour, Ana Beatriz Lopes/0000-0002-8472-9784; de Oliveira, Jorge Henrique Caldeira/0000-0003-3036-9733; Lopes de Sousa Jabbour, Ana Beatriz/0000-0001-6423-8868			AA1000, 2008, ACCOUNTABILITY PRINC; Barbieri J. C, 2007, RESPONSABILIDADE SOC; Buchholz RA, 2005, J BUS ETHICS, V58, P137, DOI 10.1007/s10551-005-1393-8; Carroll AB, 1979, ACAD MANAGE REV, V4, P497, DOI DOI 10.5465/AMR.1979.4498296; Chanlat J, 1995, RECURSOS HUMANOS SUB; CLARKSON MBE, 1995, ACAD MANAGE REV, V20, P92, DOI 10.2307/258888; Coutinho Renata Buarque Goulart, 2006, Rev. Adm. Pública, V4…	27	4	4	0	0	SPRINGER	DORDRECHT	VAN GODEWIJCKSTRAAT 30, 3311 GZ DORDRECHT, NETHERLANDS	0254-5330	1572-9338		ANN OPER RES	Ann. Oper. Res.	DEC	2019	283	2021-01-02			SI
J	Laurisz, N				Laurisz, Norbert			The Role of Stakeholders in Development of Social Economy Organizations in Poland: An Integrative Approach	ADMINISTRATIVE SCIENCES			English	Article						co-creation; stakeholders; social enterprise; NGO; social economy organization; commercialization; public policy	VALUE CO-CREATION; NGOS	The aim of this article is to explore key changes in the mode of operation of Polish social economy organizations (SEOs) that result from a social policy targeted at strengthening their independence and sustainability. The activities of SEOs are largely supported by public institutions, but their opportunities for assistance of capacity building are considered insufficient. Owing to the current p…	[Laurisz, Norbert] Univ Econ Krakow, Fac Publ Econ & Adm, Dept Publ Adm, 27 Rakowicka St, PL-31510 Krakow, Poland	Laurisz, N (reprint author), Univ Econ Krakow, Fac Publ Econ & Adm, Dept Publ Adm, 27 Rakowicka St, PL-31510 Krakow, Poland.	norbert.laurisz@uek.krakow.pl	Laurisz, Norbert/AAH-5436-2020				Alter K., 2007, SOCIAL ENTERPRISE TY; Amin Ash, 2009, SOCIAL EC ALTERNATIV; Beugelsdijk Sjoerd, 2009, 1402697 SSRN; Bhalla Gaurav, 2010, COLLABORATION COCREA; Bitzer V, 2015, CURR OPIN ENV SUST, V12, P35, DOI 10.1016/j.cosust.2014.08.012; Blackburn William R., 2012, SUSTAINABILITY HDB C; Bohdziewicz-Lulewicz Marta, 2018, MONITORING KONDYCJI; Borzaga C., 2004, EMERGENCE SOCIAL ENT, V4; Borzillo St…	66	0	0	0	0	MDPI	BASEL	ST ALBAN-ANLAGE 66, CH-4052 BASEL, SWITZERLAND		2076-3387		ADM SCI	Adm. Sci.	DEC	2019	9	4
J	Ninan, J; Phillips, I; Sankaran, S; Natarajan, S				Ninan, Johan; Phillips, Ibukun; Sankaran, Shankar; Natarajan, Swaminathan			Systems Thinking Using SSM and TRIZ for Stakeholder Engagement in Infrastructure Megaprojects	SYSTEMS			English	Article						soft systems methodology; SSM; theory of inventive problem solving; TRIZ; stakeholder engagement; infrastructure projects	ENVIRONMENTAL-MANAGEMENT; CONSTRUCTION PROJECTS; PARTICIPATION; METHODOLOGY; CHALLENGES; CONSENSUS; CONFLICT; SUPPORT	Infrastructure megaprojects straddle multiple stakeholder boundaries who have an interest in the project and are affected by the project. Multiple papers in the literature stress the need for holistic approaches to stakeholder engagement, as existing approaches only address the concerns of the noisy stakeholders. This research proposes an innovative approach in which Soft Systems Methodology (SSM…	[Ninan, Johan] UCL, Bartlett Sch Construct & Project Management, London WC1E 6BT, England; [Phillips, Ibukun] Purdue Univ, Sch Ind Engn, W Lafayette, IN 47907 USA; [Sankaran, Shankar] Univ Technol Sydney, Sch Built Environm, Ultimo, NSW 2007, Australia; [Natarajan, Swaminathan] TCS, Chennai 600113, Tamil Nadu, India	Ninan, J (reprint author), UCL, Bartlett Sch Construct & Project Management, London WC1E 6BT, England.	Johan.Ninan@gmail.com; poluwase@purdue.edu; Shankar.Sankaran@uts.edu.au; swami.n@tcs.com		Ninan, Johan/0000-0002-0255-0511			Aaltonen K, 2009, INT J PROJ MANAG, V27, P131, DOI 10.1016/j.ijproman.2008.09.007; ACKOFF RL, 1974, LONG RANGE PLANN, V7, P2, DOI 10.1016/0024-6301(74)90127-7; ALTSHULLER GS, 1984, CREATIVITY EXACT SCI; Ashokan M.S., 2015, KARMAYOGI BIOGRAPHY; Biesenthal C, 2018, INT J PROJ MANAG, V36, P43, DOI 10.1016/j.ijproman.2017.06.006; Black C., 2000, INT J PROJ MANAG, V18, P423, DOI DOI 10.1016/S0263-7863…	76	0	0	0	0	MDPI	BASEL	ST ALBAN-ANLAGE 66, CH-4052 BASEL, SWITZERLAND		2079-8954		SYSTEMS	Systems	DEC	2019	7	4
J	Sant-Geronikolou, S; Martinez-Avila, D				Sant-Geronikolou, Stavroula; Martinez-Avila, Daniel			Examining the prospects of library use data integration in university information systems: the Spanish and Greek library stakeholder's perspective	BID-TEXTOS UNIVERSITARIS DE BIBLIOTECONOMIA I DOCUMENTACIO			English	Article						Universities; Academic libraries; Educational innovations; Interviews; Information systems; Service evaluation; Greece; Spain	LEARNING ANALYTICS	Objective. To collect the richly textured viewpoints of academic librarians and students on obstacles to library integration in institutional information systems, namely student success technologies and learning analytics. The aim is to contribute with an initial set of recurring themes to baseline knowledge on Spanish and Greek public university libraries' prospects of engaging in this new type …	[Sant-Geronikolou, Stavroula] Univ Carlos III Madrid, Lib Sci, Madrid, Spain; [Martinez-Avila, Daniel] Univ Carlos III Madrid, Dept Lib & Informat Sci, Madrid, Spain	Sant-Geronikolou, S (reprint author), Univ Carlos III Madrid, Lib Sci, Madrid, Spain.	100302132@alumos.uc3m.es; dmartinezavila@gmail.com	Martinez-Avila, Daniel/H-8349-2016				Abadal E, 2015, BID-TEXTOS UNIV BIBL; Ambrose D, 2005, ROEPER REV, V27, P137, DOI 10.1080/02783190509554307; Asher Andrew, 2018, SPEC KIT 360 LEARNIN, DOI [10.29242/spec.360, DOI 10.29242/SPEC.360]; Bilandzic M, 2013, LIBR HI TECH, V31, P254, DOI 10.1108/07378831311329040; Blake Joni, 2017, FRONDREN LIB RES; Blin F, 2009, IFLA PUBL, V136-137, P329; Brown Malcolm, 2011, EDUCAUSE LEARNING IN; Camer…	64	0	0	1	1	UNIV BARCELONA, SERVEI PUBLICACIONS	BARCELONA	C ADOLF FLORENSA S-N, BARCELONA, 08028, SPAIN	1575-5886			BID-TEXTOS UNIV BIBL	BiD-Textos Univ. Bibliotecon. Doc.	DEC	2019		43
J	Maher, R; Buhmann, K				Maher, Rajiv; Buhmann, Karin			Meaningful stakeholder engagement: Bottom-up initiatives within global governance frameworks	GEOFORUM			English	Article						Global governance; SDGs; Bottom-up governance; Socially responsible investment; Livelihoods; Stakeholder engagement	HUMAN-RIGHTS; DILIGENCE; SOY	Global sustainable governance frameworks such as the Sustainable Development Goals, United Nations Guiding Principles on Business and Human Rights and OECD guidelines for multinational enterprises are already being implemented by multiple actors. These frameworks emphasize the significance of meaningful stakeholder engagement for their effective implementation. Whilst acknowledging the shortcomin…	[Maher, Rajiv] Trinity Coll Dublin, Coll Green 1, Dublin, Ireland; [Buhmann, Karin] Copenhagen Business Sch, Copenhagen, Denmark	Maher, R (reprint author), Trinity Coll Dublin, Coll Green 1, Dublin, Ireland.	rm.msc@cbs.dk		Maher, Rajiv/0000-0001-9721-0626	H2020 Marie Sklodowska-Curie Actions [707485]	This study was partly funded by H2020 Marie Sklodowska-Curie Actions; Project: 707485.	Aftab Yousuf, 2016, PDAC CSR EVENT SERIE; [Anonymous], 2018, ENV JUSTICE ATLAS; Bonnitcha Jonathan, 2018, EUR J INT LAW, V28; Bowen F, 2010, J BUS ETHICS, V95, P297, DOI 10.1007/s10551-009-0360-1; Buhmann K, 2018, NORD J HUMAN RIGHTS, V36, P390, DOI 10.1080/18918131.2018.1547526; Buhmann K, 2018, BUS HUM RIGHTS J, V3, P23, DOI 10.1017/bhj.2017.24; Business and Human Rights Clinic, 2018, PENS FUND…	40	0	0	4	4	PERGAMON-ELSEVIER SCIENCE LTD	OXFORD	THE BOULEVARD, LANGFORD LANE, KIDLINGTON, OXFORD OX5 1GB, ENGLAND	0016-7185	1872-9398		GEOFORUM	Geoforum	DEC	2019	107
J	Winkler, ALP; Brown, JA; Finegold, DL				Winkler, Anne-Laure P.; Brown, Jill A.; Finegold, David L.			Employees as Conduits for Effective Stakeholder Engagement: An Example from B Corporations	JOURNAL OF BUSINESS ETHICS			English	Article						Stakeholder engagement; Employee ownership and employee involvement; B Corporations and certification	HUMAN-RESOURCE MANAGEMENT; SOCIAL-RESPONSIBILITY; ETHICAL LEADERSHIP; FIRM PERFORMANCE; OWNERSHIP; SYSTEMS; PRODUCTIVITY; BUSINESS; SERVICE; VOICE	Is there a link between how a firm manages its internal and external stakeholders? More specifically, are firms that give employees stock ownership and more say in running the enterprise more likely to engage with external stakeholders? This study seeks to answer these questions by elaborating on mechanisms that link employees to external stakeholders, such as the community, suppliers, and the en…	[Winkler, Anne-Laure P.] CUNY, Loomba Dept Management, Zicklin Sch Business, Baruch Coll, 55 Lexington Ave,B9-240, New York, NY 10010 USA; [Brown, Jill A.] Bentley Univ, 175 Forest St, Waltham, MA 02452 USA; [Finegold, David L.] Chatham Univ, Woodland Rd, Pittsburgh, PA 15232 USA	Winkler, ALP (reprint author), CUNY, Loomba Dept Management, Zicklin Sch Business, Baruch Coll, 55 Lexington Ave,B9-240, New York, NY 10010 USA.	awinkler@baruch.cuny.edu; jbrown@bentley.edu; Finegold@Chatham.edu			Kevin Ruble Fellowship in Conscious Capitalism	The authors thank HRM section editor Harry Van Buren and two anonymous reviewers for their thorough and insightful comments to help us improve our paper. This paper benefited from feedback of participants in meetings of the Kelso and Beyster-Rutgers University fellows 2015-2016, the Wharton People & Organizations 2015, and the Academy of Management 2016. Gratitude extends to friendly reviewers Da…	Acock A. C., 2008, GENTLE INTRO STATA; Aguilera RV, 2007, ACAD MANAGE REV, V32, P836, DOI 10.5465/AMR.2007.25275678; Aguinis H., 2011, APA HDB IND ORG PSYC, V3, P855, DOI DOI 10.1037/12171-024; Aguinis H, 2013, IND ORGAN PSYCHOL-US, V6, P314, DOI 10.1111/iops.12059; Aguinis H, 2012, J MANAGE, V38, P932, DOI 10.1177/0149206311436079; Allison PD, 2001, MISSING DATA; ANDRIOF J, 2002, UNFOLDING STAKE…	117	0	0	6	6	SPRINGER	DORDRECHT	VAN GODEWIJCKSTRAAT 30, 3311 GZ DORDRECHT, NETHERLANDS	0167-4544	1573-0697		J BUS ETHICS	J. Bus. Ethics	DEC	2019	160	4
J	Ninan, J; Mahalingam, A; Clegg, S				Ninan, Johan; Mahalingam, Ashwin; Clegg, Stewart			External Stakeholder Management Strategies and Resources in Megaprojects: An Organizational Power Perspective	PROJECT MANAGEMENT JOURNAL			English	Article						external stakeholders; governance; influence tactics; infrastructure megaprojects; power	INFLUENCE TACTICS; CONSTRUCTION PROJECTS; CONSEQUENCES; LEADERSHIP; RELOCATION; UTILITIES	Megaprojects involve managing external stakeholders with diverse interests. Using an Indian megaproject case study, we discuss how the project managed external stakeholders through strategies such as: persuasion, deputation, give and take, extra work for stakeholders, and flexibility. Drawing from theories and frameworks of power, we explain how these strategies emerge through a process of tactic…	[Ninan, Johan] Indian Inst Technol Madras, Chennai 600036, Tamil Nadu, India; [Mahalingam, Ashwin] Indian Inst Technol Madras, Bldg Technol & Construct Management Div, Dept Civil Engn, Chennai, Tamil Nadu, India; [Ninan, Johan; Clegg, Stewart] Univ Technol, Sydney, NSW, Australia; [Clegg, Stewart] Nova Sch Business & Econ, Carcevelos, Portugal	Ninan, J (reprint author), Indian Inst Technol Madras, Chennai 600036, Tamil Nadu, India.	johan.ninan@gmail.com; mash@iitm.ac.in; Stewart.Clegg@uts.edu.au		Ninan, Johan/0000-0002-0255-0511			Aaltonen Kirsi, 2008, International Journal of Project Management, V26, P509, DOI 10.1016/j.ijproman.2008.05.004; Aaltonen K, 2010, SCAND J MANAG, V26, P381, DOI 10.1016/j.scaman.2010.09.001; Aaltonen K, 2009, INT J PROJ MANAG, V27, P131, DOI 10.1016/j.ijproman.2008.09.007; Achterkamp Marjolein C, 2008, International Journal of Project Management, V26, P749, DOI 10.1016/j.ijproman.2007.10.001; Al…	79	1	1	11	11	SAGE PUBLICATIONS INC	THOUSAND OAKS	2455 TELLER RD, THOUSAND OAKS, CA 91320 USA	8756-9728	1938-9507		PROJ MANAG J	Proj. Manag. J.	DEC	2019	50	6
J	Ahmadi, A; Kerachian, R; Rahimi, R; Skardi, MJE				Ahmadi, Arman; Kerachian, Reza; Rahimi, Reyhane; Skardi, Mohammad Javad Emami			Comparing and combining Social Network Analysis and Stakeholder Analysis for natural resource governance	ENVIRONMENTAL DEVELOPMENT			English	Article						Social network analysis (SNA); Stakeholder analysis (SA); Natural resource governance; Statistical analysis; Water resources management; Tehran	WASTE MANAGEMENT; WATER GOVERNANCE; INFRASTRUCTURE; UNCERTAINTY; CHALLENGES; CENTRALITY; PROJECTS; EVALUATE; MODELS; BASIN	In this paper, Social Network Analysis (SNA) and Stakeholder Analysis (SA) are utilized to identify the main stakeholders, evaluate their powers and interests, and demonstrate their relations in the Kan River Basin, Tehran, Iran. Their attributes are determined by the use of SA and their relations and connections are determined by the use of SNA. In the next step, five different classes for manag…	[Ahmadi, Arman; Kerachian, Reza; Rahimi, Reyhane; Skardi, Mohammad Javad Emami] Univ Tehran, Coll Engn, Sch Civil Engn, Tehran, Iran; [Kerachian, Reza] Univ Tehran, Coll Engn, Ctr Excellence Engn & Management Civil Infrastruc, Tehran, Iran	Kerachian, R (reprint author), Univ Tehran, Coll Engn, Sch Civil Engn, Tehran, Iran.; Kerachian, R (reprint author), Univ Tehran, Coll Engn, Ctr Excellence Engn & Management Civil Infrastruc, Tehran, Iran.	arman.ahmadi@ut.ac.ir; kerachian@ut.ac.ir; reyhanerahimi@ut.ac.ir; mje.skardi@ut.ac.ir					Ackermann F, 2011, LONG RANGE PLANN, V44, P179, DOI 10.1016/j.lrp.2010.08.001; Ahmadi A, 2019, HYDROLOG SCI J, V64, P1080, DOI 10.1080/02626667.2019.1610565; Navarro-Navarro LA, 2017, WATER ALTERN, V10, P41; Ascough JC, 2008, ECOL MODEL, V219, P383, DOI 10.1016/j.ecolmodel.2008.07.015; Bodin O, 2008, WORLD DEV, V36, P2763, DOI 10.1016/j.worlddev.2007.12.002; Bodin O, 2009, GLOBAL ENVIRON CHANG, V…	63	1	1	17	17	ELSEVIER	AMSTERDAM	RADARWEG 29, 1043 NX AMSTERDAM, NETHERLANDS	2211-4645	2211-4653		ENVIRON DEV	Environ. Dev.	DEC	2019	32
J	Fu, LM; Boehe, D; Orlitzky, M; Swanson, DL				Fu, Limin; Boehe, Dirk; Orlitzky, Marc; Swanson, Diane L.			Managing stakeholder pressures: Toward a typology of corporate social performance profiles	LONG RANGE PLANNING			English	Article						Corporate social performance (CSP); Corporate social posture; Corporate social responsibility; CSP profile; Instrumental stakeholder theory (IST); Organizational resources; Stakeholder management	FINANCIAL PERFORMANCE; STRATEGIC CHOICE; CSR; RESPONSIBILITY; SALIENCE; ORGANIZATIONS; GOVERNANCE; RESOURCES; ETHICS; ROLES	Why do some firms ignore some stakeholders while courting others? We propose two key drivers of firms' social postures and derive from this analysis a novel typology of corporate social performance (CSP) profiles. Although we expect that other drivers exist, we argue that a useful starting point for understanding any given CSP profile is to consider the pressure exerted on an organization by its …	[Fu, Limin] Country Garden Holdings Co Ltd, Investment & Dev Ctr, Foshan 528312, Guangdong, Peoples R China; [Boehe, Dirk] Massey Univ, Sch Business, Albany Campus,Private Bag 102904, Auckland 0745, New Zealand; [Orlitzky, Marc] Univ South Australia, Sch Business, GPO Box 2471, Adelaide, SA 5001, Australia; [Swanson, Diane L.] Kansas State Univ, Coll Business Adm, 3091 Business Bldg,1301 Lovers L…	Orlitzky, M (reprint author), Univ South Australia, Sch Business, GPO Box 2471, Adelaide, SA 5001, Australia.	drliminfu@gmail.com; d.boehe@massey.ac.nz; Marc.Orlitzky@unisa.edu.au; swanson@ksu.edu	Boehe, Dirk/C-3761-2016	Boehe, Dirk/0000-0001-9816-2347			Allen J., 2013, ASUS TAIWANS ENV PIO; Arena C., 2014, CORP ACT DISPL 3M SU; Arora P, 2011, CORP GOV, V19, P136, DOI 10.1111/j.1467-8683.2010.00843.x; BAILEY KD, 1994, TYPOLOGIES TAXONOMIE; Bansal P, 2005, STRATEGIC MANAGE J, V26, P197, DOI 10.1002/smj.441; Bansal P, 2015, LONG RANGE PLANN, V48, P69, DOI 10.1016/j.lrp.2014.07.002; Barnett ML, 2007, ACAD MANAGE REV, V32, P794, DOI 10.5465/AMR.2007.…	107	2	2	6	6	ELSEVIER SCI LTD	OXFORD	THE BOULEVARD, LANGFORD LANE, KIDLINGTON, OXFORD OX5 1GB, OXON, ENGLAND	0024-6301	1873-1872		LONG RANGE PLANN	Long Range Plan.	DEC	2019	52	6
J	Adamos, G; Nathanail, E; Yatskiv, I; Budilovich, E; Tsami, M				Adamos, Giannis; Nathanail, Eftihia; Yatskiv (Jackiva), Irina; Budilovich (Budilovica), Evelina; Tsami, Maria			MEASURING TRAVELLERS' AND STAKEHOLDERS' SATISFACTION ON PERCEIVED SUSTAINABILITY OF A TRANSPORT INTERCHANGE	TRANSPORT AND TELECOMMUNICATION JOURNAL			English	Article						Sustainability; city hubs; seamless mobility; analysis of gaps; users; stakeholder analysis	MEASURING SERVICE QUALITY; PUBLIC TRANSPORT; PERCEPTIONS; EXPECTATIONS; PERFORMANCE; REASSESSMENT; USERS	The present paper aims at measuring the satisfaction of travellers and stakeholders on perceived quality of service provided at the Latvian interchange "Riga International Coach Terminal" and understand whether there are any gaps between the two groups of involved parties, based on their perceptions and expectations. To this end, a travellers' attitudinal survey was organized and interviews with …	[Adamos, Giannis; Nathanail, Eftihia; Yatskiv (Jackiva), Irina; Budilovich (Budilovica), Evelina; Tsami, Maria] Univ Thessaly, Dept Civil Engn, GR-38334 Volos, Volos, Greece	Adamos, G (reprint author), Univ Thessaly, Dept Civil Engn, GR-38334 Volos, Volos, Greece.	giadamos@civ.uth.gr; enath@uth.gr; Jackiva.I@tsi.lv; evelina.budilovich@gmail.com; marttsami@gmail.com					Adamos G, 2015, 5 INT C ENV MAN ENG; Adamos G, 2018, P EUR TRANSP C 2018; Banister D, 2001, J TRANSP GEOGR, V9, P209, DOI DOI 10.1016/S0966-6923(01)00013-8; Chowdhury S, 2018, TRANSPORT POLICY, V61, P75, DOI 10.1016/j.tranpol.2017.10.001; City-HUB, 2013, CIT HUB DEL D3 2 GUI; Cronbach LJ, 1951, PSYCHOMETRIKA, V16, P297; CRONIN JJ, 1994, J MARKETING, V58, P125, DOI 10.2307/1252256; CRONIN JJ, 1992…	30	0	0	2	2	SCIENDO	WARSAW	DE GRUYTER POLAND SP Z O O, BOGUMILA ZUGA 32A STR, 01-811 WARSAW, POLAND	1407-6160	1407-6179		TRANSP TELECOMMUN J	Transp. Telecommun. J.	DEC	2019	20	4
J	Kim, TW; Scheller-Wolf, A				Kim, Tae Wan; Scheller-Wolf, Alan			Technological Unemployment, Meaning in Life, Purpose of Business, and the Future of Stakeholders	JOURNAL OF BUSINESS ETHICS			English	Article						Automation; Meaning of work; Stakeholder	BASIC INCOME; WORK; SATISFACTION; HAPPINESS	We offer a precautionary account of why business managers should proactively rethink about what kinds of automation firms ought to implement, by exploring two challenges that automation will potentially pose. We engage the current debate concerning whether life without work opportunities will incur a meaning crisis, offering an argument in favor of the position that if technological unemployment …	[Kim, Tae Wan] Carnegie Mellon Univ, Tepper Sch Business, 5000 Forbes Ave, Pittsburgh, PA 15213 USA; [Scheller-Wolf, Alan] Carnegie Mellon Univ, Tepper Sch Business, Operat Management, 5000 Forbes Ave, Pittsburgh, PA 15213 USA	Kim, TW (reprint author), Carnegie Mellon Univ, Tepper Sch Business, 5000 Forbes Ave, Pittsburgh, PA 15213 USA.	twkim@andrew.cmu.edu; awolf@andrew.cmu.edu		kim, tae wan/0000-0001-6572-9669			Ales L, 2017, OPER RES, V65, P693, DOI 10.1287/opre.2016.1575; Alzola M, 2012, BUS ETHICS Q, V22, P377, DOI 10.5840/beq201222224; [Anonymous], 2016, DIG DIV; [Anonymous], 2016, EC REP PRES TRANSM C; Aristotle, 2006, NICHOMACHEAN ETHICS; Arneson Richard., 2009, ANAL KRITIK, V31, P139, DOI [10.1515/auk-2009-0109, DOI 10.1515/AUK-2009-0109]; ARNESON RJ, 1987, ETHICS, V97, P517, DOI 10.1086/292864; A…	119	0	0	13	13	SPRINGER	DORDRECHT	VAN GODEWIJCKSTRAAT 30, 3311 GZ DORDRECHT, NETHERLANDS	0167-4544	1573-0697		J BUS ETHICS	J. Bus. Ethics	DEC	2019	160	2			SI
J	MacDonald, A; Clarke, A; Huang, L				MacDonald, Adriane; Clarke, Amelia; Huang, Lei			Multi-stakeholder Partnerships for Sustainability: Designing Decision-Making Processes for Partnership Capacity	JOURNAL OF BUSINESS ETHICS			English	Article						Collaborative governance; Community sustainability plans; Cross-sector social partnerships; Local Agenda 21; Multi-stakeholder partnerships; Partnership capacity; Sustainable development; Sustainable cities; Stakeholder engagement	CROSS-SECTOR COLLABORATIONS; LOCAL AGENDA 21; INTEGRATIVE FRAMEWORK; VALUE CREATION; GOVERNANCE; IMPLEMENTATION; OUTCOMES; PARTICIPATION; CHALLENGES; LEADERSHIP	To address the prevalence and complexities of sustainable development challenges around the world, organizations in the business, government, and non-profit sectors are increasingly collaborating via multi-stakeholder partnerships. Because complex problems can be neither understood nor addressed by a single organization, it is necessary to bring together the knowledge and resources of many stakeh…	[MacDonald, Adriane] Univ Lethbridge, Dhillon Sch Business, 4401 Univ Dr West, Lethbridge, AB T1K 3M4, Canada; [Clarke, Amelia] Univ Waterloo, SEED, 200 Univ Ave West, Waterloo, ON N2L 3G1, Canada; [Huang, Lei] SUNY Coll Fredonia, Sch Business, E358 Thompson Hall,280 Cent Ave, Fredonia, NY 14063 USA	MacDonald, A (reprint author), Univ Lethbridge, Dhillon Sch Business, 4401 Univ Dr West, Lethbridge, AB T1K 3M4, Canada.	adriane.macdonald@uleth.ca; amelia.clarke@uwaterloo.ca; lei.huang@fredonia.edu			Social Sciences and Humanities Research Council of CanadaSocial Sciences and Humanities Research Council of Canada (SSHRC); Mitacs; Centre for International Governance Innovation	This study was funded by the following agencies: Social Sciences and Humanities Research Council of Canada, Mitacs, and the Centre for International Governance Innovation.	Albers S, 2016, J MANAGE, V42, P582, DOI 10.1177/0149206313488209; Ansell C, 2008, J PUBL ADM RES THEOR, V18, P543, DOI 10.1093/jopart/mum032; Austin JE, 2012, NONPROF VOLUNT SEC Q, V41, P726, DOI 10.1177/0899764012450777; AVOLIO BJ, 1991, J MANAGE, V17, P571, DOI 10.1177/014920639101700303; Babiak K, 2009, NONPROF VOLUNT SEC Q, V38, P117, DOI 10.1177/0899764008316054; Bentler P. M., 1995, EQS ST…	108	5	5	7	7	SPRINGER	DORDRECHT	VAN GODEWIJCKSTRAAT 30, 3311 GZ DORDRECHT, NETHERLANDS	0167-4544	1573-0697		J BUS ETHICS	J. Bus. Ethics	DEC	2019	160	2			SI
J	Long, LAN; Foster, M; Arnold, G				Le Anh Nguyen Long; Foster, Megan; Arnold, Gwen			The impact of stakeholder engagement on local policy decision making	POLICY SCIENCES			English	Article						Decision making; Grassroots stakeholders; Local activism; Local officials; Hydraulic fracturing; Blame avoidance	CITIZEN PARTICIPATION; PUBLIC-PARTICIPATION; NATURAL-GAS; MANAGEMENT; BLAME; GOVERNANCE; LEADERSHIP; FRAMEWORK; NETWORKS	We investigate how grassroots stakeholder engagement in municipal meetings shapes the decision making of local elected officials (LEOs) by examining the choices LEOs in New York State made on how to regulate high-volume hydraulic fracturing (HVHF) or fracking. We analyzed the content of 216 meeting minutes and 18 policy documents for 13 municipalities in New York. Our observations suggest that go…	[Le Anh Nguyen Long; Foster, Megan; Arnold, Gwen] Univ Calif Davis, Dept Environm Sci & Policy, 2144 Wickson Hall,One Shields Ave, Davis, CA 95616 USA; [Le Anh Nguyen Long] Univ Munster, Inst Polit Sci, Chair Int Relat & Sustainable Dev, Scharnhorststr 100, D-48151 Munster, Germany	Long, LAN (reprint author), Univ Calif Davis, Dept Environm Sci & Policy, 2144 Wickson Hall,One Shields Ave, Davis, CA 95616 USA.; Long, LAN (reprint author), Univ Munster, Inst Polit Sci, Chair Int Relat & Sustainable Dev, Scharnhorststr 100, D-48151 Munster, Germany.	lnlong@ucdavis.edu					Adams B, 2004, PUBLIC ADMIN REV, V64, P43, DOI 10.1111/j.1540-6210.2004.00345.x; Agranoff R, 2001, J PUBL ADM RES THEOR, V11, P295, DOI 10.1093/oxfordjournals.jpart.a003504; Andersson KP, 2008, POLICY SCI, V41, P71, DOI 10.1007/s11077-007-9055-6; Ansell C, 2008, J PUBL ADM RES THEOR, V18, P543, DOI 10.1093/jopart/mum032; Arnold G, 2019, PUBLIC ADMIN REV, V79, P465, DOI 10.1111/puar.12905; Arnold …	76	0	0	5	5	SPRINGER	DORDRECHT	VAN GODEWIJCKSTRAAT 30, 3311 GZ DORDRECHT, NETHERLANDS	0032-2687	1573-0891		POLICY SCI	Policy Sci.	DEC	2019	52	4
J	Tuma, AP; Spillane, JP				Tuma, Andrea Prado; Spillane, James P.			Novice School Principals Constructing Their Role Vis-A-Vis External Stakeholders: (Not) Attempting to Be "All Things to All People"	EDUCATIONAL ADMINISTRATION QUARTERLY			English	Article						community engagement; external stakeholder management; the principalship; occupational and organizational socialization; novice school principals	SENSEMAKING; IDENTIFICATION; SOCIALIZATION; SALIENCE	Purpose: A school principal's ability to engage with external stakeholders is critical for achieving a range of school objectives such as involving parents, implementing policy mandates, and accessing resources from the school district. This study examines how novice school principals make sense of different external stakeholders' demands and their own role in relation to external stakeholders du…	[Tuma, Andrea Prado] RAND Corp, Educ Policy Res, Santa Monica, CA USA; [Spillane, James P.] Northwestern Univ, Sch Educ & Social Policy, Learning & Org Change, Evanston, IL USA	Tuma, AP (reprint author), RAND Corp, 1776 Main St, Santa Monica, CA 90401 USA.	apradotu@rand.org			Spencer Foundation [200900092]; National Science FoundationNational Science Foundation (NSF) [DRL-1344266]	The authors disclosed receipt of the following financial support for the research, authorship, and/or publication of this article: Work on this article is supported by the Principal Policy and Practice Study (http://www.principalpolicyresearch.org), funded by research grants from the Spencer Foundation (200900092), and a research grant from the National Science Foundation (DRL-1344266). All opini…	Ashforth BE, 1996, ADV STRATEG MANAG, V13, P19; Ashforth BE, 2008, J MANAGE, V34, P325, DOI 10.1177/0149206308316059; Bundy J., 2012, BUSINESS SOC ETHICS, P688; Bundy J, 2013, ACAD MANAGE REV, V38, P352, DOI 10.5465/amr.2011.0179; Coburn CE, 2001, EDUC EVAL POLICY AN, V23, P145, DOI 10.3102/01623737023002145; Cuban L., 2011, DNA PRINCIPALSHIP CO; DIMAGGIO PJ, 1983, AM SOCIOL REV, V48, P147, DOI 1…	44	1	1	3	3	SAGE PUBLICATIONS INC	THOUSAND OAKS	2455 TELLER RD, THOUSAND OAKS, CA 91320 USA	0013-161X	1552-3519		EDUC ADMIN QUART	Educ. Admin. Q.	DEC	2019	55	5
J	Silberberg, M; Martinez-Bianchi, V				Silberberg, Mina; Martinez-Bianchi, Viviana			Community and Stakeholder Engagement	PRIMARY CARE			English	Article						Population health; Stakeholder engagement; Community engagement; Principles of engagement	HEALTH	Improving population health in a sustainable way requires collaboration within the medical community and also working through partnerships among multiple community and societal stakeholders. One example of stakeholder engagement is engagement of the community whose health will be affected. Stakeholder engagement has benefits for the quality, sustainability, and impact of population health researc…	[Silberberg, Mina] Duke Univ, Duke Council Race & Ethnic, Duke Div Community Hlth, Dept Family Med & Community Hlth, DUMC 104652, Durham, NC 27710 USA; [Martinez-Bianchi, Viviana] Duke Univ, Duke Dept Family Med & Community Hlth, DUMC 3886,2100 Erwin Rd, Durham, NC 27710 USA	Silberberg, M (reprint author), Duke Univ, Duke Council Race & Ethnic, Duke Div Community Hlth, Dept Family Med & Community Hlth, DUMC 104652, Durham, NC 27710 USA.	Mina.silberberg@duke.edu					[Anonymous], 2019, COMMUNICATION 0109; [Anonymous], 2011, CTSA COMM ENG KEY FU; [Anonymous], 2014, EQUITY EMPOWERMENT L; [Anonymous], 2018, COMMUNICATION 1227; [Anonymous], 2019, COMMUNICATION 0204; BPHC, SAF SHOPS; Cyril S, 2015, GLOBAL HEALTH ACTION, V8, P1, DOI 10.3402/gha.v8.29842; Green LA, 2001, NEW ENGL J MED, V344, P2021, DOI 10.1056/NEJM200106283442611; Hanson P, 1988, Int Q Community He…	20	0	0	5	5	W B SAUNDERS CO-ELSEVIER INC	PHILADELPHIA	1600 JOHN F KENNEDY BOULEVARD, STE 1800, PHILADELPHIA, PA 19103-2899 USA	0095-4543	1558-299X		PRIMARY CARE	Primary Care	DEC	2019	46	4
J	Schembri, J; Tang, YK; Fletcher, M; Dimitratos, P				Schembri, Joe; Tang, Yee Kwan; Fletcher, Margaret; Dimitratos, Pavlos			How do European trade promotion organisations manage their stakeholders?	INTERNATIONAL BUSINESS REVIEW			English	Article						Trade promotion organisations; Stakeholder theory; Stakeholder salience; European SMEs; Internationalisation	EXPORT-PROMOTION; INTERNATIONAL-BUSINESS; SALIENCE; IMPACT; PERFORMANCE; PROGRAMS	Trade Promotion Organisations (TPOs) exert significant influence on the internationalisation potential of domestic firms and improving the indigenous country's trade balance. However, TPOs' strategies to uphold their impact as to the relationship vis-a-vis their stakeholders are largely unknown. This is an important gap in the literature considering that effective stakeholder management can enhan…	[Schembri, Joe] Trade Malta, Clock Tower,Level 1, Tigne Point 01, Sliema Tp, Malta; [Schembri, Joe; Tang, Yee Kwan; Fletcher, Margaret; Dimitratos, Pavlos] Univ Glasgow, Adam Smith Business Sch, Gilbert Scott Bldg, Glasgow G12 8QQ, Lanark, Scotland	Schembri, J (reprint author), Trade Malta, Clock Tower,Level 1, Tigne Point 01, Sliema Tp, Malta.	j.schembri.l@research.gla.ac.uk; Yee.Tang@glasgow.ac.uk; Margaret.fletcher@glasgow.ac.uk; Pavlos.Dimitratos@glasgow.ac.uk					Agle BR, 1999, ACAD MANAGE J, V42, P507, DOI 10.2307/256973; Alvarez R, 2004, INT BUS REV, V13, P383, DOI DOI 10.1016/J.IBUSREV.2004.01.002; Belloc M., 2011, WORKING PAPER; Bosse DA, 2009, STRATEGIC MANAGE J, V30, P447, DOI 10.1002/smj.743; Brandi C., 2013, SUCCESSFUL TRADE PRO; Bridoux F, 2014, STRATEGIC MANAGE J, V35, P107, DOI 10.1002/smj.2089; Broocks A, 2017, J INT ECON, V107, P19, DOI 10.10…	57	0	0	7	7	ELSEVIER	AMSTERDAM	RADARWEG 29, 1043 NX AMSTERDAM, NETHERLANDS	0969-5931	1873-6149		INT BUS REV	Int. Bus. Rev.	DEC	2019	28	6
J	Bischoff, K				Bischoff, Kathrin			A study on the perceived strength of sustainable entrepreneurial ecosystems on the dimensions of stakeholder theory and culture	SMALL BUSINESS ECONOMICS			English	Article; Early Access						Sustainable entrepreneurial ecosystems; Entrepreneurial ecosystems; Stakeholder theory; Stakeholder support; Stakeholder collaboration; Sustainability culture; Entrepreneurial culture; Sustainable entrepreneurial culture	ECONOMIC-DEVELOPMENT; BUSINESS MODELS; PERCEPTIONS; PERSPECTIVE; AWARENESS; CLUSTERS; AGE; RESPONSIBILITY; ORIENTATION; RESOURCES	The notion of a sustainable entrepreneurial ecosystem is a novel concept related to entrepreneurial ecosystems that focus on fostering sustainable entrepreneurship. This paper advances our understanding of the topic by investigating the success factors for developing strong sustainable entrepreneurial ecosystems. Particularly important aspects in this context are the role of entrepreneurial stake…	[Bischoff, Kathrin] Univ Wuppertal, Schumpeter Sch Business & Econ, Room M-13-16,Gaussstr 20, D-42119 Wuppertal, Germany	Bischoff, K (reprint author), Univ Wuppertal, Schumpeter Sch Business & Econ, Room M-13-16,Gaussstr 20, D-42119 Wuppertal, Germany.	bischoff@wiwi.uni-wuppertal.de					Acs ZJ, 2017, SMALL BUS ECON, V49, P1, DOI 10.1007/s11187-017-9864-8; Acs ZJ, 2016, SMALL BUS ECON, V46, P527, DOI 10.1007/s11187-016-9705-1; Acs ZJ, 2009, SMALL BUS ECON, V32, P15, DOI 10.1007/s11187-008-9157-3; AJZEN I, 1991, ORGAN BEHAV HUM DEC, V50, P179, DOI 10.1016/0749-5978(91)90020-T; Ajzen I., 1980, UNDERSTANDING ATTITU; Alcock S.E., 2004, SIDE BY SIDE SURVEY; Andersson M, 2015, INNOVATI…	128	0	0	22	22	SPRINGER	DORDRECHT	VAN GODEWIJCKSTRAAT 30, 3311 GZ DORDRECHT, NETHERLANDS	0921-898X	1573-0913		SMALL BUS ECON	Small Bus. Econ. Group
J	Chapman, LA; White, PCL				Chapman, Laura A.; White, Piran C. L.			Stakeholder perspectives on the value and challenges of private rhinoceros ownership in South Africa	HUMAN DIMENSIONS OF WILDLIFE			English	Article; Early Access						Private landowners; stakeholder analysis; poaching; horn trade; wildlife conservation	LEGAL TRADE; EXTINCTION; HORN	The value of private sector rhinoceros conservation in South Africa is a topic of much debate, often fueled by controversies surrounding trade in rhinoceros horn. We used semi-structured interviews (n = 16) to assess perceptions of private rhinoceros owners and other stakeholders regarding the value of the industry and its challenges. All stakeholders attested to the conservation value of private…	[Chapman, Laura A.; White, Piran C. L.] Univ York, Dept Environm & Geog, Wentworth Way, York YO10 5NG, N Yorkshire, England	Chapman, LA (reprint author), Univ York, Dept Environm & Geog, Wentworth Way, York YO10 5NG, N Yorkshire, England.	laura.chapman@york.ac.uk		Chapman, Laura/0000-0001-7297-8006	Scottish International Education Trust	This work was supported by the Scottish International Education Trust.	Alive R., 2016, S AFRICAS MISSED OPP; Angulo E, 2009, P ROY SOC B-BIOL SCI, V276, P1331, DOI 10.1098/rspb.2008.1475; Bryman A, 2012, SOCIAL RES METHODS; Bulte EH, 2003, LAND ECON, V79, P460, DOI 10.2307/3147293; Cousins JA, 2008, ECOL SOC, V13; Damania R, 2005, ECOL ECON, V53, P339, DOI 10.1016/j.ecolecon.2004.09.015; Department of Environmental Affairs (DEA), 2015, MIN EDN MOL HIGHL PR; Departme…	26	0	0	2	2	TAYLOR & FRANCIS LTD	ABINGDON	2-4 PARK SQUARE, MILTON PARK, ABINGDON OR14 4RN, OXON, ENGLAND	1087-1209	1533-158X		HUM DIMENS WILDL	Hum. Dimens. Wildl.
J	Wu, AH; Li, TF				Wu, Aihua; Li, Tianfu			Gaining sustainable development by green supply chain innovation: Perspectives of specific investments and stakeholder engagement	BUSINESS STRATEGY AND THE ENVIRONMENT			English	Article; Early Access						green supply chain; innovation performance; partner social responsibility; specific investments; stakeholder engagement; sustainable development	CORPORATE SOCIAL-RESPONSIBILITY; FIRM PERFORMANCE; KNOWLEDGE TRANSFER; ALLIANCE PERFORMANCE; ABSORPTIVE-CAPACITY; INTERFIRM NETWORKS; ASSET SPECIFICITY; RELATIONAL VIEW; COLLABORATION; MANAGEMENT	Despite general attention has been given to sustainable development and green innovation, little empirical effort has been made to explore the factors influencing green innovation performance in the context of supply chain relationships, especially in emerging countries like China. To address this research gap, from the perspectives of specific investments, we examine the role of specific investm…	[Wu, Aihua] Ludong Univ, Sch Business, Yantai, Peoples R China; [Li, Tianfu] Dongfang Elect Co, Dept Intelligent Video, Yantai, Peoples R China	Wu, AH (reprint author), Ludong Univ, Sch Business, Yantai, Peoples R China.	hiwuaihua@163.com		Wu, Aihua/0000-0002-9591-3157	National Natural Science Fund of ChinaNational Natural Science Foundation of China [71974089]; National Natural Science Fund of Shandong Province of China [ZR2017MG004]; Ministry of Education of Humanities and Social Science Project of China [17YJA630107]; Social Science Planning Project of Shandong Province of China [16CGLJ04]	National Natural Science Fund of China, Grant/Award Number: 71974089; National Natural Science Fund of Shandong Province of China, Grant/Award Number: ZR2017MG004; Ministry of Education of Humanities and Social Science Project of China, Grant/Award Number: 17YJA630107; Social Science Planning Project of Shandong Province of China, Grant/Award Number: 16CGLJ04	Aiken L. S., 1991, MULTIPLE REGRESSION; Albino V, 1999, TECHNOVATION, V19, P53; ANDERSON JC, 1988, PSYCHOL BULL, V103, P411, DOI 10.1037/0033-2909.103.3.411; Anser MK, 2018, CORP SOC RESP ENV MA, V25, P799, DOI 10.1002/csr.1495; ARMSTRONG JS, 1977, J MARKETING RES, V14, P396, DOI 10.2307/3150783; Bagozzi R. P., 1988, J ACAD MARKET SCI, V16, P74, DOI DOI 10.1007/BF02723327; BARON RM, 1986, J PERS …	86	0	0	11	11	WILEY	HOBOKEN	111 RIVER ST, HOBOKEN 07030-5774, NJ USA	0964-4733	1099-0836		BUS STRATEG ENVIRON	Bus. Strateg. Environ.
J	Liu, S; Maclean, K; Robinson, C				Liu, Shuang; Maclean, Kirsten; Robinson, Cathy			A cost-effective framework to prioritise stakeholder participation options	EURO JOURNAL ON DECISION PROCESSES			English	Article						Return on investment; Stakeholder engagement; Plant biosecurity; Multi-criteria analysis (MCA); Public participation; Decision conferencing	MULTICRITERIA DECISION-ANALYSIS; ENVIRONMENTAL-MANAGEMENT; BANANA; BIOSECURITY; CONFLICTS; DISEASE; VALUES; CONSTRUCTION; PERCEPTIONS; OBJECTIVES	Stakeholder participation is increasingly being embedded into decision-making processes from the local to the global scale. With limited resources to engage stakeholders, frameworks that allow decision-makers to make cost-effective choices are greatly needed. In this paper, we present a structured decision-making (SDM) framework that enables environmental decision-makers to prioritise different e…	[Liu, Shuang] CSIRO Land & Water, GPO Box 1700, Canberra, ACT 2601, Australia; [Liu, Shuang; Maclean, Kirsten; Robinson, Cathy] Plant Biosecur Cooperat Res Ctr, GPO Box 5012, Bruce, ACT 2617, Australia; [Maclean, Kirsten; Robinson, Cathy] CSIRO Land & Water, GPO Box 2583, Brisbane, Qld 4102, Australia	Liu, S (reprint author), CSIRO Land & Water, GPO Box 1700, Canberra, ACT 2601, Australia.; Liu, S (reprint author), Plant Biosecur Cooperat Res Ctr, GPO Box 5012, Bruce, ACT 2617, Australia.	shuang.liu@csiro.au	Robinson, Cathy/D-3349-2011; Maclean, Kirsten/D-3303-2009	Maclean, Kirsten/0000-0002-5378-0245	Australian Cooperative Research Centre for National Plant BiosecurityAustralian GovernmentDepartment of Industry, Innovation and ScienceCooperative Research Centres (CRC) Programme; Australian Government's Cooperative Research Centres ProgrammeAustralian GovernmentDepartment of Industry, Innovation and ScienceCooperative Research Centres (CRC) Programme; CSIROCommonwealth Scientific & Industrial …	The authors would like to acknowledge the support of the Australian Cooperative Research Centre for National Plant Biosecurity, the Australian Government's Cooperative Research Centres Programme and CSIRO. We are indebted to all those who participated in our workshop in January 2015. We thank Kerry Collins (CSIRO), Ryan McAllister (CSIRO) and two anonymous reviewers for their comments on an earli…	Al-Saidi M, 2017, ENVIRON SCI POLICY, V73, P38, DOI 10.1016/j.envsci.2017.03.015; [Anonymous], 2009, MULT AN MAN; Baker S, 2018, ECOL SOC, V23, DOI 10.5751/ES-09868-230120; Bell S, 2012, J ENVIRON MANAGE, V101, P13, DOI 10.1016/j.jenvman.2012.02.004; Boyaci B, 2015, EUR J OPER RES, V240, P718, DOI 10.1016/j.ejor.2014.07.020; BROWNLOW SA, 1987, J OPER RES SOC, V38, P309, DOI 10.2307/2582054; Catal…	68	0	0	6	6	SPRINGER HEIDELBERG	HEIDELBERG	TIERGARTENSTRASSE 17, D-69121 HEIDELBERG, GERMANY	2193-9438	2193-9446		EURO J DECIS PROCESS	EURO J. Decis. Process.	NOV	2019	7	2021-03-04			SI
J	Dione, MM; Traore, I; Kassambara, H; Sow, AN; Toure, CO; Sidibe, CA; Sery, A; Yena, AS; Wieland, B; Dakouo, M; Diall, O; Niang, M; Fomba, CO; Traore, M; Fall, A				Dione, Michel Mainack; Traore, Ibrahima; Kassambara, Hamidou; Sow, Ahmadou Nouh; Toure, Cheick Oumar; Sidibe, Cheick Abou Kounta; Sery, Amadou; Yena, Awa Sadio; Wieland, Barbara; Dakouo, Martin; Diall, Oumar; Niang, Mamadou; Fomba, Cheick Oumar; Traore, Modibo; Fall, Abdou			Integrated Approach to Facilitate Stakeholder Participation in the Control of Endemic Diseases of Livestock: The Case of Peste Des Petits Ruminants in Mali	FRONTIERS IN VETERINARY SCIENCE			English	Article						small ruminants; PPR; stakeholder; participation; innovation platforms		In Mali, small ruminants (SRs) are an important means for enhanced livelihood through income generation, especially for women and youth. Unfortunately, opportunities for livestock farmers to tap into these resources for economic growth are hindered by high burden of endemic diseases such as peste des petits ruminants (PPR). A key component for the control of PPR is vaccination of SRs. However, lo…	[Dione, Michel Mainack] Int Livestock Res Inst, Anim & Human Heath Program, Herd Hlth Team, Ouagadougou, Burkina Faso; [Traore, Ibrahima; Kassambara, Hamidou; Sow, Ahmadou Nouh; Toure, Cheick Oumar; Yena, Awa Sadio; Fall, Abdou] Int Livestock Res Inst, Impact Scale Program, Bamako, Mali; [Sidibe, Cheick Abou Kounta; Sery, Amadou; Dakouo, Martin; Niang, Mamadou] Lab Cent Vet, Bamako, Mali; [Wielan…	Dione, MM (reprint author), Int Livestock Res Inst, Anim & Human Heath Program, Herd Hlth Team, Ouagadougou, Burkina Faso.	m.dione@cgiar.org			USAID mission	Funding was mainly provided by the USAID mission to Mali, with support of all donors and organizations which globally support its work through their contributions to the CGIAR Trust Fund.	Abdurahman MA, 2006, TURKISH J AGR FOOD S, V4, P1092, DOI [10.24925/turjaf.v4i12.1092-1103.817, DOI 10.24925/TURJAF.V4I12.1092-1103.817]; Aberman N, 2010, MAPPING POLICY PROCE; Albina E, 2013, VET MICROBIOL, V165, P38, DOI 10.1016/j.vetmic.2012.12.013; Ayantunde A. A., 2016, African Journal of Agricultural Research, V11, P3141; Banyard AC, 2010, J GEN VIROL, V91, P2885, DOI 10.1099/vir.0.025841-0…	41	0	0	0	0	FRONTIERS MEDIA SA	LAUSANNE	AVENUE DU TRIBUNAL FEDERAL 34, LAUSANNE, CH-1015, SWITZERLAND		2297-1769		FRONT VET SCI	Front. Vet. Sci.	2021-11-19	2019	6
J	Falqueto, JMZ; Hoffmann, VE; Gomes, RC; Mori, SSO				Zandonade Falqueto, Junia Maria; Hoffmann, Valmir Emil; Gomes, Ricardo Correa; Onoyama Mori, Silvia Satiko			Strategic planning in higher education institutions: what are the stakeholders' roles in the process?	HIGHER EDUCATION			English	Article; Early Access						Stakeholders; Strategic planning; Stakeholder theory; University-stakeholder relationships	UNIVERSITIES; ORIENTATION; PLANS	This article classifies and assigns degrees of influence to the stakeholders involved in the implementation of strategic planning at a Brazilian higher education institution. In order to test the stakeholder influence theory, we carried out a case study of a Brazilian university based on qualitative methods. The models of Frooman (Academy of Management Review, 24(2), 191-205, 1999) and Mitchell e…	[Zandonade Falqueto, Junia Maria; Hoffmann, Valmir Emil; Gomes, Ricardo Correa; Onoyama Mori, Silvia Satiko] Univ Brasilia, Dept Business Adm, Predio FACE, Campus Univ Darcy Ribeiro, BR-70910900 Brasilia, DF, Brazil; [Onoyama Mori, Silvia Satiko] Genet Resource & Biotechnol Embrapa, Parque Estacao Biol PqEB, BR-70770901 Brasilia, DF, Brazil	Falqueto, JMZ (reprint author), Univ Brasilia, Dept Business Adm, Predio FACE, Campus Univ Darcy Ribeiro, BR-70910900 Brasilia, DF, Brazil.	jufalqueto@gmail.com; ehoffmann@unb.br; rgomes@unb.br; silvia.onoyama@embrapa.br					Alarcon-del-Amo MD, 2016, HIGH EDUC, V72, P131, DOI 10.1007/s10734-015-9942-2; Alexander IK, 2019, HIGH EDUC, V77, P301, DOI 10.1007/s10734-018-0274-x; Andrade José Célio Silveira, 2002, Rev. adm. contemp., V6, P75, DOI 10.1590/S1415-65552002000200006; [Anonymous], 2015, CENSO EDUCACAO SUPER; Atkinson AA, 1997, SLOAN MANAGE REV, V38, P25; Balbachevsky E, 2015, HIGH EDUC DYNAM, V44, P193, DOI 10.1…	51	0	0	7	7	SPRINGER	DORDRECHT	VAN GODEWIJCKSTRAAT 30, 3311 GZ DORDRECHT, NETHERLANDS	0018-1560	1573-174X		HIGH EDUC	High. Educ.
J	Garcia-Sanchez, IM; Araujo-Bernardo, CA				Garcia-Sanchez, Isabel-Maria; Araujo-Bernardo, Cristina-Andrea			What colour is the corporate social responsibility report? Structural visual rhetoric, impression management strategies, and stakeholder engagement	CORPORATE SOCIAL RESPONSIBILITY AND ENVIRONMENTAL MANAGEMENT			English	Article; Early Access						non-financial information statement; impression management; visual rhetoric; corporate social reporting; stakeholder engagement; sustainable development; managerial discretion; institutional theory	ENVIRONMENTAL DISCLOSURE; SUSTAINABILITY REPORTS; FINANCIAL PERFORMANCE; REPORT ASSURANCE; MODERATING ROLE; INFORMATION; COMPANIES; GRAPHS; COMMUNICATION; ASSOCIATION	This paper analyses the level of managerial discretion in the practice of disclosing social and environmental information using impression management techniques based on visual rhetoric and associated with the structural dimension of the size of graphics and photographs and the colour of these images and of the animations in the report. From a sample of 105 non-financial information statements fr…	[Garcia-Sanchez, Isabel-Maria; Araujo-Bernardo, Cristina-Andrea] Univ Salamanca, Inst Multidisciplinar Empresa IME, Dept Adm & Econ Empresa, Campus Miguel Unamuno,Edificio FES, Salamanca 37007, Spain	Garcia-Sanchez, IM (reprint author), Univ Salamanca, Inst Multidisciplinar Empresa IME, Dept Adm & Econ Empresa, Campus Miguel Unamuno,Edificio FES, Salamanca 37007, Spain.	lajefa@usal.es	Garcia-Sanchez, Isabel-Maria/F-4271-2016	Garcia-Sanchez, Isabel-Maria/0000-0003-4711-8631	Ministerio de Ciencia e InnovacionInstituto de Salud Carlos IIISpanish Government [ECO2013-43838P]; Ministerio de Ciencia, Innovacion y Universidades [RTI2018-093423-B-I00]; Universidad de Salamanca [USAL2017-DISAQ]	Ministerio de Ciencia e Innovacion, Grant/Award Number: ECO2013-43838P; Ministerio de Ciencia, Innovacion y Universidades, Grant/Award Number: RTI2018-093423-B-I00; Universidad de Salamanca, Grant/Award Number: USAL2017-DISAQ	Amini M, 2018, BUS STRATEG ENVIRON, V27, P1450, DOI 10.1002/bse.2195; Amor-Esteban V., 2018, CORPORATE SOCIAL RES, V26, P127; Amor-Esteban V, 2018, SUSTAIN DEV, V26, P620, DOI 10.1002/sd.1732; Amor-Esteban V, 2018, SOC INDIC RES, V140, P435, DOI 10.1007/s11205-017-1782-2; Amor-Esteban V, 2018, ENVIRON SCI POLLUT R, V25, P26192, DOI 10.1007/s11356-018-2663-1; Amorelli F., 2019, CORPORATE SOCIAL RE…	116	0	0	14	14	WILEY	HOBOKEN	111 RIVER ST, HOBOKEN 07030-5774, NJ USA	1535-3958	1535-3966		CORP SOC RESP ENV MA	Corp. Soc. Responsib. Environ. Manag.
J	Keane, L; Kite, J; Grunseit, A; Vineburg, J; Tawil, V; Thomas, M				Keane, Lewis; Kite, James; Grunseit, Anne; Vineburg, John; Tawil, Victor; Thomas, Margaret			Perceived fit, "understanding," and "communication": Key factors underpinning stakeholder and partnership engagement with the Make Healthy Normal campaign	HEALTH PROMOTION JOURNAL OF AUSTRALIA			English	Article; Early Access						behaviour change; mass media; public policy; social marketing	MASS-MEDIA CAMPAIGNS; DATA SATURATION; OBESITY; PREVENTION; INTERVIEWS	Issue addressed Published evaluations of population-level social marketing campaigns predominantly focus on impact and outcome evaluation. Evaluation of complementary locally implemented activities and programs, despite being common and important components of social marketing campaigns are rarely published. This study sought to examine the drivers of engagement of local implementers in the Make …	[Keane, Lewis; Kite, James; Grunseit, Anne; Thomas, Margaret] Univ Sydney, Prevent Res Collaborat, Sydney Sch Publ Hlth, Sydney, NSW, Australia; [Keane, Lewis; Kite, James; Grunseit, Anne; Thomas, Margaret] Univ Sydney, Charles Perkins Ctr, Sydney, NSW, Australia; [Grunseit, Anne] Univ Sydney, Charles Perkins Ctr, Australian Prevent Partnership Ctr, Based Level 6, Sydney, NSW, Australia; [Vinebur…	Keane, L (reprint author), Univ Sydney, Hub Charles Perkins Ctr D17, Level 6, Sydney, NSW 2006, Australia.	lewis.keane@sydney.edu.au	Grunseit, Anne/AAF-2675-2020	Grunseit, Anne/0000-0003-1250-3265	New South Wales Ministry of Health	The research which underpinned this article was funded by the New South Wales Ministry of Health.	[Anonymous], 2015, NVIVO QUAL DAT AN SO; Arnaboldi M, 2015, FINANC ACCOUNT MANAG, V31, P1, DOI 10.1111/faam.12049; Baker C, 2016, J WOMEN POLIT POLICY, V37, P87, DOI 10.1080/1554477X.2016.1116301; Bauman A., 2014, EVALUATION NUTSHELL; Braun V., 2006, QUALITATIVE RES PSYC, V3, P77, DOI DOI 10.1191/1478088706QP0630A; Buyucek N, 2016, AUSTRALAS MARK J, V24, P8, DOI 10.1016/j.ausmj.2015.11.001; Centr…	33	0	0	3	3	WILEY	HOBOKEN	111 RIVER ST, HOBOKEN 07030-5774, NJ USA	1036-1073	2201-1617		HEALTH PROMOT J AUST	Health Promot. J. Aust.
J	Chow, V; Leiringer, R				Chow, Vivien; Leiringer, Roine			The Practice of Public Engagement on Projects: From Managing External Stakeholders to Facilitating Active Contributors	PROJECT MANAGEMENT JOURNAL			English	Article						public engagement; power relations; ethnography; stakeholder management; Hong Kong	HONG-KONG; CONSTRUCTION PROJECTS; MANAGEMENT; PERSPECTIVES; STRATEGIES; SALIENCE; TYPOLOGY	The premise of public engagement is to invite community members into the project's decision-making processes. In project management research, public engagement is usually addressed under the umbrella of stakeholder management, which, although a useful perspective to adopt, has its limitations. In this article, a processual view is advocated, which treats public engagement as dynamic and emergent.…	[Chow, Vivien] Loughborough Univ, Construct & Project Management, Loughborough, Leics, England; [Leiringer, Roine] Univ Hong Kong, Dept Real Estate & Construct, Hong Kong, Peoples R China	Chow, V (reprint author), Loughborough Univ, Loughborough, Leics, England.	v.chow@lboro.ac.uk; roine.leiringer@hku.hk					Aaltonen Kirsi, 2008, International Journal of Project Management, V26, P509, DOI 10.1016/j.ijproman.2008.05.004; Aaltonen K, 2016, INT J PROJ MANAG, V34, P1537, DOI 10.1016/j.ijproman.2016.08.009; Boesso G, 2016, MANAGE DECIS, V54, P815, DOI 10.1108/MD-06-2015-0245; CALLON M, 1986, SOCIOL RE MONOGR, P196; Callon M., 2009, ACTING UNCERTAIN WOR; Callon M., 1981, ADV SOCIAL THEORY ME, P227; Callon …	69	0	0	6	6	SAGE PUBLICATIONS INC	THOUSAND OAKS	2455 TELLER RD, THOUSAND OAKS, CA 91320 USA	8756-9728	1938-9507		PROJ MANAG J	Proj. Manag. J.	FEB	2020	51	1
J	Liu, CC; Meyers, K				Liu, Chuncheng; Meyers, Kathrine			Beyond clinical trials: social outcomes of structured stakeholder engagement in biomedical HIV prevention trials in China	CULTURE HEALTH & SEXUALITY			English	Article; Early Access						Stakeholder engagement; clinical trials; HIV; men who have sex with men; China	COMMUNITY; LESSONS; WORKING; MEN	Stakeholder engagement is increasingly recognised and institutionalised as an essential component of HIV-related biomedical research. However, we know little about stakeholder engagement's social outcomes, such as its influence on the community it engages with, in authoritarian regimes and beyond high-income countries. This study evaluates a multi-site structured stakeholder engagement programme …	[Liu, Chuncheng] Univ Calif San Diego, Dept Sociol, La Jolla, CA 92093 USA; [Meyers, Kathrine] Rockefeller Univ, Aaron Diamond AIDS Res Ctr, 1230 York Ave, New York, NY 10021 USA	Meyers, K (reprint author), Rockefeller Univ, Aaron Diamond AIDS Res Ctr, 1230 York Ave, New York, NY 10021 USA.	kmeyers@adarc.org	Liu, Chuncheng/AAF-4013-2019	Liu, Chuncheng/0000-0001-5842-7988	Good Participatory Practices program at the Aaron Diamond AIDS Research Center; GlaxoSmithKlineGlaxoSmithKline; National Center for Advancing Translational Sciences, US National Institutes of Health Clinical and Translational Science Award program [UL1TR001866]	This study was supported by the Good Participatory Practices program at the Aaron Diamond AIDS Research Center. This study was supported with funding from GlaxoSmithKline. The funder had no role in study design, data collection and analysis, decision to publish, or preparation of the article. KM is also supported by a National Center for Advancing Translational Sciences, US National Institutes of…	Baron D, 2018, J INT AIDS SOC, V21, DOI 10.1002/jia2.25175; Braun V., 2006, QUALITATIVE RES PSYC, V3, P77, DOI DOI 10.1191/1478088706QP0630A; Centers for Disease Control and Prevention, 2011, PRINC COMM ENG; Chuah FLH, 2018, SOC SCI MED, V213, P106, DOI 10.1016/j.socscimed.2018.07.019; Cornish F, 2014, AIDS BEHAV, V18, P2110, DOI 10.1007/s10461-014-0748-5; Day S, 2018, J INT AIDS SOC, V21, DOI 10…	23	0	0	0	0	ROUTLEDGE JOURNALS, TAYLOR & FRANCIS LTD	ABINGDON	2-4 PARK SQUARE, MILTON PARK, ABINGDON OX14 4RN, OXON, ENGLAND	1369-1058	1464-5351		CULT HEALTH SEX	Cult. Health Sex
J	Ali, I; Cottle, GW				Ali, Ishrat; Cottle, Griffin W.			Reconceptualizing Entrepreneurial Performance: The Creation and Destruction of Value from a Stakeholder Capabilities Perspective	JOURNAL OF BUSINESS ETHICS			English	Article; Early Access						Entrepreneurship; Performance; Value creation; Stakeholder capabilities	LEARNING ORIENTATION; ECONOMIC-DEVELOPMENT; BUSINESS FAILURE; CAPTURING VALUE; FIRM GROWTH; TRADE-OFFS; HEALTH; INVESTMENT; INNOVATION; STRESS	Although scholars have long known that entrepreneurship involves the interaction of countless individuals beyond the entrepreneur, traditional performance metrics are limited to capturing the economic value that is created for shareholders. Multiple scholars have suggested that it should be possible to develop a more complete assessment that is able to simultaneously capture both the economic and…	[Ali, Ishrat; Cottle, Griffin W.] Univ Missouri, Bloch Sch Management, 5108 Cherry St, Kansas City, MO 64110 USA	Ali, I (reprint author), Univ Missouri, Bloch Sch Management, 5108 Cherry St, Kansas City, MO 64110 USA.	alimn@umkc.edu; gwcd7p@umkc.edu					ABRAMOVITZ M, 1986, J ECON HIST, V46, P385, DOI 10.1017/S0022050700046209; Ackerman F, 2002, U PENN LAW REV, V150, P1553, DOI 10.2307/3312947; Acs ZJ, 2004, REG STUD, V38, P871, DOI 10.1080/0034340042000280901; Acs ZJ, 2008, SMALL BUS ECON, V31, P219, DOI 10.1007/s11187-008-9135-9; Aldrich H. E., 1990, ENTREP THEORY PRACT, V14, P7, DOI DOI 10.1177/104225879001400303; Alexander J. M., 2008, CAPABI…	165	0	0	8	8	SPRINGER	DORDRECHT	VAN GODEWIJCKSTRAAT 30, 3311 GZ DORDRECHT, NETHERLANDS	0167-4544	1573-0697		J BUS ETHICS	J. Bus. Ethics
J	Klingler, C; K?hlmeyer, K; Schmietow, B				Klingler, Corinna; Kuhlmeyer, Katja; Schmietow, Bettina			Consulting or engaging? The role of stakeholders in health research. A conference report by the organizers	BUNDESGESUNDHEITSBLATT-GESUNDHEITSFORSCHUNG-GESUNDHEITSSCHUTZ			German	Article						Medicine; Patient and public involvement; Engagement; Community-based participatory health research; Citizen science	INVOLVEMENT	Increasingly, researchers are required to engage stakeholders in health-related research projects. "Stakeholder" in this context are those people who may be directly or indirectly affected by the planned research or the research object. This could be, for example, patients, relatives, and health personnel, but also political decision-makers. Those conducting stakeholder engagement are faced with …	[Klingler, Corinna] Charite, Berliner Inst Gesundheitsforsch, QUEST Ctr, Berlin, Germany; [Klingler, Corinna] Max Delbruck Ctr, Berlin, Germany; [Kuhlmeyer, Katja; Schmietow, Bettina] Ludwig Maximilians Univ Munchen, Inst Eth Geschichte & Theorie Med, Lessingstr 2, D-80336 Munich, Germany	K?hlmeyer, K (reprint author), Ludwig Maximilians Univ Munchen, Inst Eth Geschichte & Theorie Med, Lessingstr 2, D-80336 Munich, Germany.	katja.kuehlmeyer@med.uni-muenchen.de		Klingler, Corinna/0000-0002-8148-5999			ARNSTEIN SR, 1969, J AM I PLANNERS, V35, P216, DOI 10.1080/01944366908977225; Brutt AL, 2017, Z EVIDENZ FORTBILD Q, V127-128, P56, DOI 10.1016/j.zefq.2017.07.005; Brutt AL, 2017, PSYCHIAT PRAX, V44, P99, DOI 10.1055/s-0041-108968; Brydon-Miller M., 2011, SAGE HDB QUALITATIVE, V4, P387; Canadian Centers of Health Research, 2016, KNOWL TRANSL DEF; European Citizen Science Association, 2015, 10 PRIN…	22	0	0	2	2	SPRINGER	NEW YORK	233 SPRING ST, NEW YORK, NY 10013 USA	1436-9990	1437-1588		BUNDESGESUNDHEITSBLA	Bundesgesundheitsblatt-Gesund.	NOV	2019	62	11			SI
J	Schairer, CE; Taitingfong, R; Akbari, OS; Bloss, CS				Schairer, Cynthia E.; Taitingfong, Riley; Akbari, Omar S.; Bloss, Cinnamon S.			A typology of community and stakeholder engagement based on documented examples in the field of novel vector control	PLOS NEGLECTED TROPICAL DISEASES			English	Article							GENE DRIVE SYSTEM; AEDES-AEGYPTI; MOSQUITOS; MALARIA; RECOMMENDATIONS; DEPLOYMENT; INSECTS; RELEASE; TRIALS	Author summary Mosquito borne diseases, such as malaria and dengue, are major causes of illness and death worldwide. Furthermore, it is getting harder to control mosquitoes and other disease-carrying pests because global climate change is facilitating their spread to new areas, and over time, mosquitoes develop resistance to pesticides. Scientists are therefore developing new methods for controll…	[Schairer, Cynthia E.; Bloss, Cinnamon S.] Univ Calif San Diego, Sch Med, Dept Psychiat, 9500 Gillman Dr, La Jolla, CA 92093 USA; [Schairer, Cynthia E.; Bloss, Cinnamon S.] Univ Calif San Diego, Sch Med, Dept Family Med & Publ Hlth, La Jolla, CA 92093 USA; [Taitingfong, Riley] Univ Calif San Diego, Dept Commun, La Jolla, CA 92093 USA; [Akbari, Omar S.] Univ Calif San Diego, Div Biol Sci, La Jolla…	Bloss, CS (reprint author), Univ Calif San Diego, Sch Med, Dept Psychiat, 9500 Gillman Dr, La Jolla, CA 92093 USA.; Bloss, CS (reprint author), Univ Calif San Diego, Sch Med, Dept Family Med & Publ Hlth, La Jolla, CA 92093 USA.; Bloss, CS (reprint author), Univ Calif San Diego, Ctr Wireless & Populat Hlth Syst, Calit2, La Jolla, CA 92093 USA.	cbloss@eng.ucsd.edu		Schairer, Cynthia/0000-0002-2997-1623	Defense Advanced Research Projects Agency (DARPA)United States Department of DefenseDefense Advanced Research Projects Agency (DARPA); Biological Technologies Office (BTO) Program [HR0011-17-2-0047]	This work was supported by the Defense Advanced Research Projects Agency (DARPA, https://www.darpa.mil) Biological Technologies Office (BTO) Program (Contract No. HR0011-17-2-0047; PI: O.A.). The funders had no role in study design, data collection and analysis, decision to publish, or preparation of the manuscript.	Adelman Z, 2017, NAT BIOTECHNOL, V35, P716, DOI 10.1038/nbt.3926; [Anonymous], 2019, CONV BIOL DIV; [Anonymous], 2004, BIOTECHNOLOGY, P119; [Anonymous], 2019, ISLAND CONSERVATION; [Anonymous], 2016, RESTORE MOSQUITO FRE; [Anonymous], 2019, OUTREACH NETWORK GEN; Baltzegar J, 2018, J RESPONSIBLE INNOV, V5, pS81, DOI 10.1080/23299460.2017.1407910; Benedict M, 2008, VECTOR-BORNE ZOONOT, V8, P127, DOI…	63	0	0	3	3	PUBLIC LIBRARY SCIENCE	SAN FRANCISCO	1160 BATTERY STREET, STE 100, SAN FRANCISCO, CA 94111 USA	1935-2735			PLOS NEGLECT TROP D	Plos Neglect. Trop. Dis.	NOV	2019	13	11
J	Dadpour, M; Shakeri, E; Nazari, A				Dadpour, Mohammadhossein; Shakeri, Eghbal; Nazari, Ahad			Analysis of Stakeholder Concerns at Different Times of Construction Projects Using Social Network Analysis (SNA)	INTERNATIONAL JOURNAL OF CIVIL ENGINEERING			English	Article						Stakeholder concern; Social network analysis; Key stakeholder; Road project; Project phase	MAJOR INFRASTRUCTURE; MANAGEMENT; CONFLICT; RISKS	Success in the projects will not be achieved without analyzing the key stakeholder concerns. Indeed, against such concerns will result in higher project costs. One of the most important steps in stakeholder management is paying attention to the stakeholders' concerns and planning how to respond to them. Stakeholders and their concerns change with time throughout execution of projects. The purpose…	[Dadpour, Mohammadhossein; Shakeri, Eghbal] Amirkabir Univ Technol, Fac Civil Engn, Dept Civil Engn, 401,424,Hafez Ave, Tehran 15914, Iran; [Nazari, Ahad] Shahid Beheshti Univ, Fac Architecture & Urban Planning, Dept Construct, Tehran, Iran	Shakeri, E (reprint author), Amirkabir Univ Technol, Fac Civil Engn, Dept Civil Engn, 401,424,Hafez Ave, Tehran 15914, Iran.	m_dadpour@aut.ac.ir; eshakeri@aut.ac.ir; a_nazari@sbu.ac.ir	dadpour, mohammadhosein/AAB-7178-2020				Bourne L, 2011, MANAGE DECIS, V49, P1001, DOI 10.1108/00251741111143658; Chinowsky P, 2008, J CONSTR ENG M ASCE, V134, P804, DOI 10.1061/(ASCE)0733-9364(2008)134:10(804); CLARKSON MBE, 1995, ACAD MANAGE REV, V20, P92, DOI 10.2307/258888; DONALDSON T, 1995, ACAD MANAGE REV, V20, P65, DOI 10.5465/AMR.1995.9503271992; El-Gohary N. M., 2006, International Journal of Project Management, V24, P595, DOI…	45	0	0	5	5	SPRINGER INTERNATIONAL PUBLISHING AG	CHAM	GEWERBESTRASSE 11, CHAM, CH-6330, SWITZERLAND	1735-0522	2383-3874		INT J CIV ENG	Int. J. Civ. Eng.	NOV	2019	17	11A
J	Godos-Diez, JL; Fernandez-Gago, R; Cabeza-Garcia, L				Godos-Diez, Jose-Luis; Fernandez-Gago, Roberto; Cabeza-Garcia, Laura			How Does Reciprocity Affect Undergraduate Student Orientation towards Stakeholders?	SUSTAINABILITY			English	Article						stakeholder orientation; reciprocity; ultimatum game; dictator game; management education	CORPORATE SOCIAL-RESPONSIBILITY; BUSINESS STUDENTS; DECISION-MAKING; MANAGEMENT; ETHICS; FAIRNESS; SUSTAINABILITY; ECONOMICS; ATTITUDES; BEHAVIOR	Nowadays, students are more aware of the impact of companies on their stakeholders and the need for properly handling their expectations to operationalize corporate social responsibility. Nevertheless, little is known about how certain individual traits may relate to their stance on the issue. This exploratory research contributes to stakeholder theory by analysing the effect of the individual's …	[Godos-Diez, Jose-Luis; Fernandez-Gago, Roberto; Cabeza-Garcia, Laura] Univ Leon, Dept Business Adm, Campus Vegazana S-N, E-24071 Leon, Spain	Godos-Diez, JL (reprint author), Univ Leon, Dept Business Adm, Campus Vegazana S-N, E-24071 Leon, Spain.	jlgodd@unileon.es; roberto.fernandez@unileon.es; laura.cabeza@unileon.es	Cabeza-Garcia, Laura/A-4332-2015; Godos-Diez, Jose-Luis/G-8436-2015	Cabeza-Garcia, Laura/0000-0001-8893-9415; Godos-Diez, Jose-Luis/0000-0001-7021-8863	Junta de Castilla y LeonJunta de Castilla y Leon [LE004A10-1]	This research was funded by the Junta de Castilla y Leon (grant number LE004A10-1), Spain.	Ahmed MM, 2003, J BUS ETHICS, V43, P89, DOI 10.1023/A:1022915316112; Andersen S, 2011, AM ECON REV, V101, P3427, DOI 10.1257/aer.101.7.3427; Ang SH, 2000, J BUS ETHICS, V28, P129, DOI 10.1023/A:1006225330894; Axinn CN, 2004, J BUS ETHICS, V54, P103, DOI 10.1007/s10551-004-0663-1; Bal M, 2013, SUSTAINABILITY-BASEL, V5, P695, DOI 10.3390/su5020695; Bechler C, 2015, BEHAV PROCESS, V115, P149, DOI 10…	113	0	0	0	0	MDPI	BASEL	ST ALBAN-ANLAGE 66, CH-4052 BASEL, SWITZERLAND		2071-1050		SUSTAINABILITY-BASEL	Sustainability	NOV	2019	11	21
J	Jetoo, S				Jetoo, Savitri			Stakeholder Engagement for Inclusive Climate Governance: The Case of the City of Turku	SUSTAINABILITY			English	Article						Turku; carbon neutral; cities; climate change; stakeholder participation; public; engagement	PARTICIPATION	The city of Turku is located in southwest Finland, in Northern Europe. Founded in 1229, it is the country's oldest city. It is situated around the Aura River, which flows into the Baltic Sea, making it an ideal location for its 184,000 inhabitants and 20,000 enterprises. In June 2018, the city unveiled an ambitious climate plan to be carbon neutral by 2029. This plan was prepared according to the…	[Jetoo, Savitri] Abo Akad Univ, Dept Social Sci, Tuomiokirkontori 3, SF-20500 Turku, Finland	Jetoo, S (reprint author), Abo Akad Univ, Dept Social Sci, Tuomiokirkontori 3, SF-20500 Turku, Finland.	savitri.jetoo@abo.fi			Academy of FinlandAcademy of Finland [303619, 315715]; Abo Akademi University	The author would like to acknowledge funding support from the Academy of Finland funded URMI project-Urbanization, Mobilities and Immigration (decision nr: 303619) and the Academy of Finland funded `SeaHer' project-Living with the Baltic Sea in a changing climate: Environmental heritage and the circulation of knowledge (decision nr: 315715). The author acknowledges support from the Abo Akademi Un…	Allen M.R., 2018, GLOBAL WARMING 1 5 C; [Anonymous], 2019, GUARDIAN NEWSPAPER; ARNSTEIN SR, 1969, J AM I PLANNERS, V35, P216, DOI 10.1080/01944366908977225; Bai XM, 2018, NATURE, V555, P19, DOI 10.1038/d41586-018-02409-z; Bertoldi P, 2018, GUIDEBOOK DEV SUSTAI, DOI [10.2760/223399, DOI 10.2760/223399]; City of Turku, TURK FACTS; COP 21, LIM PAR ACT AG 10000; De Stefano L, 2010, J ENVIRON MANAGE, …	29	0	0	0	0	MDPI	BASEL	ST ALBAN-ANLAGE 66, CH-4052 BASEL, SWITZERLAND		2071-1050		SUSTAINABILITY-BASEL	Sustainability	NOV	2019	11	21
J	Munodawafa, RT; Johl, SK				Munodawafa, Russell Tatenda; Johl, Satirenjit Kaur			A Systematic Review of Eco-Innovation and Performance from the Resource-Based and Stakeholder Perspectives	SUSTAINABILITY			English	Article						eco-innovation; cleaner production; strategy; performance; natural resource-based view; stakeholder theory	RESEARCH-AND-DEVELOPMENT; TOP MANAGEMENT; ENVIRONMENTAL PERFORMANCE; SUSTAINABLE DEVELOPMENT; COMPETITIVE ADVANTAGE; BUSINESS PERFORMANCE; STRATEGY; CAPABILITIES; FIRMS; GREEN	The growing concerns surrounding the precarious state of the biosphere have triggered organizations to develop and implement innovations that curb environmental degradation (eco-innovation). However, eco-innovation is a risky proposition for organizations and their stakeholders, due to uncertainty of outcome. Despite the high investment risk of eco-innovation, the literature that assesses eco-inn…	[Munodawafa, Russell Tatenda; Johl, Satirenjit Kaur] Univ Teknol PETRONAS, Dept Management & Humanities, Seri Iskandar 32610, Perak, Malaysia	Johl, SK (reprint author), Univ Teknol PETRONAS, Dept Management & Humanities, Seri Iskandar 32610, Perak, Malaysia.	russell_17003483@utp.edu.my; satire@utp.edu.my			Yayasan UTP Fundamental Research Grant (YUTP-FRG) [015LC0-016]	This research was supported by the Yayasan UTP Fundamental Research Grant (YUTP-FRG), grant number 015LC0-016.	Aboelmaged M, 2018, J CLEAN PROD, V184, P537, DOI 10.1016/j.jclepro.2018.02.192; Al-Ansari T, 2017, J CLEAN PROD, V162, P1592, DOI 10.1016/j.jclepro.2017.06.097; Alhyasat W.M.K., 2018, INT J ENG TECHNOL, V7, P414, DOI [10.14419/ijet.v7i4.35.22773, DOI 10.14419/IJET.V7I4.35.22773]; Andries P, 2019, SUSTAINABILITY-BASEL, V11, DOI 10.3390/su11133585; Anzola-Roman P, 2018, J BUS RES, V91, P233, DOI 1…	133	0	0	1	1	MDPI	BASEL	ST ALBAN-ANLAGE 66, CH-4052 BASEL, SWITZERLAND		2071-1050		SUSTAINABILITY-BASEL	Sustainability	NOV	2019	11	21
J	Lumpkin, GT; Bacq, S				Lumpkin, G. T.; Bacq, Sophie			CIVIC WEALTH CREATION: A NEW VIEW OF STAKEHOLDER ENGAGEMENT AND SOCIETAL IMPACT	ACADEMY OF MANAGEMENT PERSPECTIVES			English	Article							SOCIAL ENTREPRENEURSHIP; ECONOMIC-DEVELOPMENT; GRAND CHALLENGES; COMMUNITY; BRICOLAGE; POLICY; OPPORTUNITIES; EFFECTUATION; LEGITIMACY; NONPROFITS	Positive societal change happens when community members, supporters, and entrepreneurially minded agents come together to aggregate resources and build new capacities. To explain and inform how societal impact happens across categories of stakeholders, we set forth an integrative framework of civic wealth creation to account for the social, economic, and communal endowments generated by local com…	[Lumpkin, G. T.] Univ Okayama, Price Coll Business, Okayama, Japan; [Bacq, Sophie] Indiana Univ, Kelley Sch Business, Entrepreneurship, Bloomington, IN 47405 USA	Lumpkin, GT (reprint author), Univ Okayama, Price Coll Business, Okayama, Japan.	lumpkin@ou.edu; bacqs@iu.edu					Alvord S. H., 2004, J APPL BEHAV SCI, V40, P260, DOI DOI 10.1177/0021886304266847; ANHEIER HK, 1995, AM J SOCIOL, V100, P859, DOI 10.1086/230603; Austin J, 2006, ENTREP THEORY PRACT, V30, P1, DOI 10.1111/j.1540-6520.2006.00107.x; Bacq S, 2018, J BUS VENTURING, V33, P333, DOI 10.1016/j.jbusvent.2018.01.004; Barman E, 2008, NONPROF VOLUNT SEC Q, V37, P39, DOI 10.1177/0899764007303530; Batjargal B, …	118	1	1	14	14	ACAD MANAGEMENT	BRIARCLIFF MANOR	PACE UNIV, PO BOX 3020, 235 ELM RD, BRIARCLIFF MANOR, NY 10510-8020 USA	1558-9080			ACAD MANAGE PERSPECT	Acad. Manag. Perspect.	NOV	2019	33	4
J	Lam, JCK; Cheung, LYL; Wang, SS; Li, VOK				Lam, Jacqueline C. K.; Cheung, Lawrence Y. L.; Wang, Shanshan; Li, Victor O. K.			Stakeholder concerns of air pollution in Hong Kong and policy implications: A big-data computational text analysis approach	ENVIRONMENTAL SCIENCE & POLICY			English	Article						Air pollution; Big data; Computational text analysis; Stakeholder concerns; Public health; Personalisation	POLITICAL TEXTS	Stakeholder engagement is critical to the successful formulation and implementation of environmental policies. Text analysis can serve as an important means to decipher stakeholder (dis)agreements. Traditionally, researchers analyze texts using qualitative text analysis. Relying only on qualitative text analysis can no longer be sufficient to handle very large amounts of textual data. Now computa…	[Lam, Jacqueline C. K.; Wang, Shanshan; Li, Victor O. K.] Univ Hong Kong, Dept Elect & Elect Engn, Pokfulam, Hong Kong, Peoples R China; [Lam, Jacqueline C. K.; Li, Victor O. K.] Univ Cambridge, Judge Business Sch, Energy Policy Res Grp, Trumpington St, Cambridge, England; [Lam, Jacqueline C. K.] MIT, MIT Energy Initiat, CEEPR, Cambridge, MA 02139 USA; [Cheung, Lawrence Y. L.] Chinese Univ Hong K…	Lam, JCK (reprint author), Univ Hong Kong, Dept Elect & Elect Engn, Pokfulam, Hong Kong, Peoples R China.	jcklam@eee.hku.hk			Public Policy Research Fund [CUHK4005-PPR-12]; Theme-based Research Scheme [T41-709/17-N]; Research Grants Council of the Hong Kong SAR GovernmentHong Kong Research Grants Council; University of Hong Kong, Hong Kong SAR, ChinaUniversity of Hong Kong	This work was supported by Public Policy Research Fund [Grant No. CUHK4005-PPR-12] and Theme-based Research Scheme [Grant No. T41-709/17-N], both from the Research Grants Council of the Hong Kong SAR Government. We acknowledge the research contribution and editorial assistance of Mr. Yang Han, and the editorial assistance of Miss Shivonne Wai, Department of Electrical and Electronic Engineering, …	Baber W., 2005, DELIBERATIVE ENV POL; Bowen GA, 2009, QUAL RES J, V9, P27, DOI 10.3316/QRJ0902027; Chan C.W, 2012, THESIS; Chen M, 2014, MOBILE NETW APPL, V19, P171, DOI 10.1007/s11036-013-0489-0; Department for Environment Food and Rural Affairs (DEFRA), 2017, AIR QUAL BRIEF DIR P; Deutsche Gesellschaft fur Technische Zusammenarbeit (GTZ) GmbH, 2006, STRAT COMM SUST DEV; Dryzek John, 2013, POLIT…	47	0	0	14	14	ELSEVIER SCI LTD	OXFORD	THE BOULEVARD, LANGFORD LANE, KIDLINGTON, OXFORD OX5 1GB, OXON, ENGLAND	1462-9011	1873-6416		ENVIRON SCI POLICY	Environ. Sci. Policy	NOV	2019	101
J	Graber, S; Narayanan, T; Alfaro, JF; Palit, D				Graber, Sachiko; Narayanan, Tara; Alfaro, Jose F.; Palit, Debajit			Perceptions towards solar mini-grid systems in India: A multi-stakeholder analysis	NATURAL RESOURCES FORUM			English	Article						Rural electrification; stakeholder analysis; India; solar minigrids; energy access	RURAL ELECTRIFICATION EXPERIENCES; ELECTRICITY ACCESS; RENEWABLE ENERGY; UTTAR-PRADESH; SOUTH-ASIA; COMMUNITIES; POVERTY; LESSONS	This study identifies and assesses the perspectives of four key stakeholder groups towards solar minigrids in rural India. The stakeholders considered are policymakers, minigrid developers and operators, development organizations, and national grid representatives. Recent state and national policies in India have increased the focus on minigrids and their services. In this study, stakeholder inte…	[Graber, Sachiko; Narayanan, Tara; Alfaro, Jose F.] Univ Michigan, Sch Environm & Sustainabil, Ann Arbor, MI 48109 USA; [Palit, Debajit] Energy & Resources Inst, Darbari Seth Block,IHC Complex, New Delhi, India	Graber, S (reprint author), Univ Michigan, Sch Environm & Sustainabil, Ann Arbor, MI 48109 USA.	sgraber@umich.edu; tnarayan@umich.edu; jfalfaro@umich.edu; debajitp@teri.res.in	Alfaro, Jose F/D-8137-2018; Palit, Debajit/F-1975-2016	Alfaro, Jose F/0000-0002-7127-8240; Palit, Debajit/0000-0002-5554-6209			Banerjee S.G., 2015, POWER ALL ELECT ACCE; Bhattacharyya SC, 2013, ENERG POLICY, V63, P494, DOI 10.1016/j.enpol.2013.08.028; Chakravorty U, 2014, J ECON BEHAV ORGAN, V107, P228, DOI 10.1016/j.jebo.2014.04.011; Chaurey A, 2004, ENERG POLICY, V32, P1693, DOI 10.1016/S0301-4215(03)00160-5; Comello SD, 2017, WORLD DEV, V93, P94, DOI 10.1016/j.worlddev.2016.12.029; Dufo-Lopez R, 2016, RENEW ENERG, V94…	33	0	0	1	1	WILEY	HOBOKEN	111 RIVER ST, HOBOKEN 07030-5774, NJ USA	0165-0203	1477-8947		NAT RESOUR FORUM	Nat. Resour. Forum	NOV	2019	43	4
J	Garc?s-Ayerbe, C; Rivera-Torres, P; Su?rez-Perales, I				Garces-Ayerbe, Concepcion; Rivera-Torres, Pilar; Suarez-Perales, Ines			Stakeholder engagement mechanisms and their contribution to eco-innovation: Differentiated effects of communication and cooperation	CORPORATE SOCIAL RESPONSIBILITY AND ENVIRONMENTAL MANAGEMENT			English	Article						communication; cooperation; eco-innovation; stakeholder engagement mechanisms; stakeholders' integration	PROACTIVE ENVIRONMENTAL STRATEGY; INTEGRATION; KNOWLEDGE; PRESSURE; POLICY; FIRMS; CSR	This study analyses the effect of communication and cooperation-as engagement mechanisms of stakeholder's integration capacity-on eco-innovation intensity in firms. With this purpose, a mediation model is conducted, controlling by activity sector and firm's size. Results show that communication, as the first stakeholder engagement mechanism, has a positive effect on eco-innovation strategy and th…	[Garces-Ayerbe, Concepcion; Suarez-Perales, Ines] Univ Zaragoza, Dept Management, Zaragoza 50005, Spain; [Rivera-Torres, Pilar] Univ Zaragoza, Dept Mkt, Zaragoza, Spain	Su?rez-Perales, I (reprint author), Univ Zaragoza, Dept Management, Zaragoza 50005, Spain.	isuarez@unizar.es		Rivera Torres, Maria Pilar/0000-0001-9319-5895			Agudo-Valiente JM, 2015, CORP SOC RESP ENV MA, V22, P13, DOI 10.1002/csr.1324; [Anonymous], 2017, FUEL CELLS B, V2017, P7, DOI [10.1016/S1464-2859(17)30385-1, DOI 10.1016/S1464-2859(17)30385-1]; Arundel A., 2009, UNU MERIT WORKING PA; Ayuso S, 2006, CORP GOV-INT J BUS S, V6, P475, DOI 10.1108/14720700610689586; Barnett ML, 2007, ACAD MANAGE REV, V32, P794, DOI 10.5465/AMR.2007.25275520; BARNEY J,…	54	1	1	6	6	WILEY	HOBOKEN	111 RIVER ST, HOBOKEN 07030-5774, NJ USA	1535-3958	1535-3966		CORP SOC RESP ENV MA	Corp. Soc. Responsib. Environ. Manag.	NOV	2019	26	6
J	Garc?a-S?nchez, IM; G?mez-Miranda, ME; David, F; Rodr?guez-Ariza, L				Maria Garcia-Sanchez, Isabel; Gomez-Miranda, Maria-Elena; David, Fatima; Rodriguez-Ariza, Lazaro			Analyst coverage and forecast accuracy when CSR reports improve stakeholder engagement: The Global Reporting Initiative-International Finance Corporation disclosure strategy	CORPORATE SOCIAL RESPONSIBILITY AND ENVIRONMENTAL MANAGEMENT			English	Article						analyst coverage; corporate social reporting; forecast accuracy; GRI; voluntary disclosure	SOCIAL-RESPONSIBILITY DISCLOSURE; SUSTAINABLE DEVELOPMENT; ENVIRONMENTAL DISCLOSURE; INDEPENDENT DIRECTORS; INFORMATION ASYMMETRY; MODERATING ROLE; FIRM VALUE; GOVERNANCE; PERFORMANCE; IMPACT	Aware of the information needs of stakeholders, and of the important deficiencies often present in corporate social responsibility (CSR) reports on economic, social, and environmental issues, companies leading in sustainability have initiated a new communication strategy in which their CSR reports take into account both the Global Reporting Initiative (GRI) guidelines and the International Financ…	[Maria Garcia-Sanchez, Isabel] Univ Salamanca, Dept Adm & Direcc Empresas, Inst Multidisciplinar Empresa, Campus Miguel Unamuno,Edificio FES, Salamanca 37006, Spain; [Gomez-Miranda, Maria-Elena; Rodriguez-Ariza, Lazaro] Univ Granada, Dept Econ Financiera & Contabilidad, Granada, Spain; [David, Fatima] Inst Politecn Guarda, Escola Tecnol & Gestao, Guarda, Portugal	Garc?a-S?nchez, IM (reprint author), Univ Salamanca, Dept Adm & Direcc Empresas, Inst Multidisciplinar Empresa, Campus Miguel Unamuno,Edificio FES, Salamanca 37006, Spain.	lajefa@usal.es	; Garcia-Sanchez, Isabel-Maria/F-4271-2016	Rodriguez-Ariza, Lazaro/0000-0002-5650-7703; Garcia-Sanchez, Isabel-Maria/0000-0003-4711-8631			Adhikari BK, 2016, J CORP FINANC, V41, P201, DOI 10.1016/j.jcorpfin.2016.08.010; Aerts W, 2007, CORP GOV, V15, P1301, DOI 10.1111/j.1467-8683.2007.00648.x; Ahmad NNN, 2014, CORP SOC RESP ENV MA, V21, P240, DOI 10.1002/csr.1322; Albertini E, 2014, J BUS ETHICS, V121, P233, DOI 10.1007/s10551-013-1698-y; Amor-Esteban V, 2019, CORP SOC RESP ENV MA, V26, P127, DOI 10.1002/csr.1665; Amor-Esteban V, 20…	93	3	3	10	10	WILEY	HOBOKEN	111 RIVER ST, HOBOKEN 07030-5774, NJ USA	1535-3958	1535-3966		CORP SOC RESP ENV MA	Corp. Soc. Responsib. Environ. Manag.	NOV	2019	26	6
J	Zscheischler, J; Busse, M; Heitepriem, N				Zscheischler, Jana; Busse, Maria; Heitepriem, Nico			Challenges to Build up a Collaborative Landscape Management (CLM)-Lessons from a Stakeholder Analysis in Germany	ENVIRONMENTAL MANAGEMENT			English	Article						Integrated landscape approach; Transdisciplinary research; Tourism; Nature conservation; Cultural landscape; Land use conflict	ECOSYSTEM SERVICES; NATURAL-RESOURCES; LAND-USE; TRADITIONAL LANDSCAPES; CULTURAL LANDSCAPES; NATURE CONSERVATION; COMMUNITY; COMANAGEMENT; GOVERNANCE; PRINCIPLES	Traditional cultural landscapes are of special value not only for reasons of nature conservation and high species diversity but also because they intersect with the identity of local communities, support recreation and tourism, and preserve cultural heritage. Structural changes in rural areas threaten these unique sceneries and environments in Europe and worldwide. As a result, the question of ho…	[Zscheischler, Jana; Busse, Maria] Leibniz Ctr Agr Landscape Res, Res Area Land Use & Governance, Eberswalder Str 84, D-15374 Muncheberg, Germany; [Zscheischler, Jana] Tech Univ Berlin, Ctr Technol & Soc ZTG, Hardenberg Str 16-18, D-10623 Berlin, Germany; [Heitepriem, Nico] UNESCO Biosphere Reserve Spreewald, Schulstr 9, D-03222 Lubbenau, Spreewald, Germany	Zscheischler, J (reprint author), Leibniz Ctr Agr Landscape Res, Res Area Land Use & Governance, Eberswalder Str 84, D-15374 Muncheberg, Germany.; Zscheischler, J (reprint author), Tech Univ Berlin, Ctr Technol & Soc ZTG, Hardenberg Str 16-18, D-10623 Berlin, Germany.	jana.zscheischler@zalf.de		Zscheischler, Jana/0000-0002-9062-820X; Busse, Maria/0000-0001-7647-0955			Agnoletti M, 2014, LANDSCAPE URBAN PLAN, V126, P66, DOI 10.1016/j.landurbplan.2014.02.012; Almeida J, 2018, LAND USE POLICY, V75, P166, DOI 10.1016/j.landusepol.2018.03.034; Antrop M, 2006, LANDSCAPE URBAN PLAN, V75, P187, DOI 10.1016/j.landurbplan.2005.02.014; Antrop M, 1997, LANDSCAPE URBAN PLAN, V38, P105, DOI 10.1016/S0169-2046(97)00027-3; Beckley TM, 2008, J RURAL COMMUNITY D, V3, P56; Beili…	70	0	0	3	3	SPRINGER	NEW YORK	233 SPRING ST, NEW YORK, NY 10013 USA	0364-152X	1432-1009		ENVIRON MANAGE	Environ. Manage.	NOV	2019	64	5
J	Long, MW; Polacsek, M; Bruno, P; Giles, CM; Ward, ZJ; Cradock, AL; Gortmaker, SL				Long, Michael W.; Polacsek, Michele; Bruno, Pamela; Giles, Catherine M.; Ward, Zachary J.; Cradock, Angie L.; Gortmaker, Steven L.			Cost-Effectiveness Analysis and Stakeholder Evaluation of 2 Obesity Prevention Policies in Maine, US	JOURNAL OF NUTRITION EDUCATION AND BEHAVIOR			English	Article						nutrition policy; stakeholder engagement; cost effectiveness	SUGAR-SWEETENED BEVERAGES; NUTRITION ASSISTANCE PROGRAM; CHILDHOOD OBESITY; PUBLIC-HEALTH; WEIGHT-GAIN; BODY-WEIGHT; EXCISE TAX; IMPACT; FOOD; SUBSIDIES	Objective: To evaluate the potential cost-effectiveness of and stakeholder perspectives on a sugar-sweetened beverage (SSB) excise tax and a Supplemental Nutrition Assistance Program (SNAP) policy that would not allow SSB purchases in Maine, US. Design: A cost-effectiveness simulation model combined with stakeholder interviews. Setting: Maine, US. Participants: Microsimulation of the Maine popula…	[Long, Michael W.] George Washington Univ, Milken Inst, Sch Publ Hlth, Dept Prevent & Community Hlth, 950 New Hampshire Ave NW,3rd Floor, Washington, DC 20052 USA; [Polacsek, Michele; Bruno, Pamela] Univ New England, Dept Publ Hlth, Coll Hlth Profess, Portland, ME USA; [Giles, Catherine M.; Cradock, Angie L.; Gortmaker, Steven L.] Harvard TH Chan Sch Publ Hlth, Dept Social & Behav Sci, Boston, MA…	Long, MW (reprint author), George Washington Univ, Milken Inst, Sch Publ Hlth, Dept Prevent & Community Hlth, 950 New Hampshire Ave NW,3rd Floor, Washington, DC 20052 USA.	michael_long@gwu.edu		Long, Michael/0000-0002-3953-3424	JPB Foundation	This work was supported by a grant from The JPB Foundation.	Andreyeva T, 2013, PEDIATRICS, V131, P919, DOI 10.1542/peds.2012-3471; [Anonymous], 1999, MMWR Recomm Rep, V48, P1; Colchero MA, 2017, HEALTH AFFAIR, V36, P564, DOI 10.1377/hlthaff.2016.1231; Backholer K, 2017, PUBLIC HEALTH NUTR, V20, P3219, DOI 10.1017/S1368980017003329; Bourcier E, 2015, PREV CHRONIC DIS, V12, DOI 10.5888/pcd12.140376; Brownell KD, 2015, LANCET, V385, P2445, DOI 10.1016/S0140-…	46	0	0	2	2	ELSEVIER SCIENCE INC	NEW YORK	STE 800, 230 PARK AVE, NEW YORK, NY 10169 USA	1499-4046	1878-2620		J NUTR EDUC BEHAV	J. Nutr. Educ. Behav.	NOV-DEC	2019	51	10
J	Zhong, LN; Sun, S; Law, R; Zou, TQ				Zhong, Lina; Sun, Sunny; Law, Rob; Zou, Tongqian			Stakeholders' perceptions of heritage tourism sites development in China	TOURISM RECREATION RESEARCH			English	Article; Early Access						Stakeholder; conflict of interest; heritage tourism; coordination mechanism	COLLABORATION; LEGITIMACY	Although stakeholder theory has been advocated as an ideal concept for heritage tourism development, conflicts among different parties always exist. Nonetheless, a limited number of studies have addressed this issue. Hence, the present study analyses different stakeholders' perception of the attributes regarding the development of heritage tourism sites in China and their satisfaction level. Find…	[Zhong, Lina; Zou, Tongqian] Beijing Int Studies Univ, Sch Tourism Sci, Inst Big Data Res Tourism, Beijing, Peoples R China; [Sun, Sunny] Ritsumeikan Asia Pacific Univ, Coll Asia Pacific Studies, 1-1Jumonjibaru, Beppu, Oita 874857, Japan; [Law, Rob] Hong Kong Polytech Univ, Sch Hotel & Tourism Management, Kowloon, Hong Kong, Peoples R China	Sun, S (reprint author), Ritsumeikan Asia Pacific Univ, Coll Asia Pacific Studies, 1-1Jumonjibaru, Beppu, Oita 874857, Japan.	sunnysun@apu.ac.jp	YY, Wang/AAD-6947-2020	LAW, Chun Hung Roberts/0000-0001-7199-3757	National Natural Science Foundation of ChinaNational Natural Science Foundation of China [71673015]; Beijing Social Science Foundation - Research on the Mechanism of Cultural and Tourism Integration in the Construction of National Cultural Center [18JDGLA014]	This study was funded by National Natural Science Foundation of China - A Placeality-Based View of Destination Brand DNA Selection (Grant no: 71673015); Beijing Social Science Foundation - Research on the Mechanism of Cultural and Tourism Integration in the Construction of National Cultural Center (Grant no: 18JDGLA014).	Adongo R, 2018, J SUSTAIN TOUR, V26, P1863, DOI 10.1080/09669582.2018.1514042; Adongo R, 2018, INT J CONTEMP HOSP M, V30, P2458, DOI 10.1108/IJCHM-02-2017-0112; Alegre J, 2010, ANN TOURISM RES, V37, P52, DOI 10.1016/j.annals.2009.07.001; Benur AM, 2015, TOURISM MANAGE, V50, P213, DOI 10.1016/j.tourman.2015.02.005; Bryant P. C., 2013, COMPENSATION BENEFIT, V45, P171, DOI DOI 10.1177/08863687134943…	19	0	0	6	6	ROUTLEDGE JOURNALS, TAYLOR & FRANCIS LTD	ABINGDON	2-4 PARK SQUARE, MILTON PARK, ABINGDON OX14 4RN, OXON, ENGLAND	0250-8281	2320-0308		TOUR RECREAT RES	Tour. Recreat. Res.
J	Golan, GJ; Manor, I; Arceneaux, P				Golan, Guy J.; Manor, Ilan; Arceneaux, Phillip			Mediated Public Diplomacy Redefined: Foreign Stakeholder Engagement via Paid, Earned, Shared, and Owned Media	AMERICAN BEHAVIORAL SCIENTIST			English	Article						public diplomacy; framing; social media; international relations; mediated public diplomacy	US; FRAME; POWER; NEWS; OPINION; RUSSIA; POLICY	Mediated public diplomacy literature examines the engagement of foreign audiences by governments via mediated channels. To date, scholars have examined the competitive contest between global rivals in promoting and contesting one another's frames as reflected in global news media coverage. Recognizing the meaningful impact of social media platforms, along with the global rise of government-sponso…	[Golan, Guy J.] Ctr Media & Publ Opin, Plano, TX 75093 USA; [Manor, Ilan] Univ Oxford, Oxford, England; [Arceneaux, Phillip] Univ Florida, Coll Journalism & Commun, Gainesville, FL USA	Golan, GJ (reprint author), Ctr Media & Publ Opin, Plano, TX 75093 USA.	golanresearch@gmail.com					Arif R, 2014, MEDIA WAR CONFL, V7, P201, DOI 10.1177/1750635214538619; Auerbach Y, 2005, J PEACE RES, V42, P83, DOI 10.1177/0022343305049668; Ayalon A., 2014, TERRORISM POLITICAL, V28, P254; Bloch-Elkon Y, 2007, HARV INT J PRESS/POL, V12, P20, DOI 10.1177/1081180X07307184; Borah P, 2011, J COMMUN, V61, P246, DOI 10.1111/j.1460-2466.2011.01539.x; Carragee KM, 2004, J COMMUN, V54, P214, DOI 10.1111…	61	0	0	11	11	SAGE PUBLICATIONS INC	THOUSAND OAKS	2455 TELLER RD, THOUSAND OAKS, CA 91320 USA	0002-7642	1552-3381		AM BEHAV SCI	Am. Behav. Sci.	NOV	2019	63	12			SI
J	Safapour, E; Kermanshachi, S; Kamalirad, S; Tran, D				Safapour, Elnaz; Kermanshachi, Sharareh; Kamalirad, Shirin; Dan Tran			Identifying Effective Project-Based Communication Indicators within Primary and Secondary Stakeholders in Construction Projects	JOURNAL OF LEGAL AFFAIRS AND DISPUTE RESOLUTION IN ENGINEERING AND CONSTRUCTION			English	Article							COMPLEXITY; MANAGEMENT	Effective communication facilitates a project's process and expedites the steps and tasks that are necessary for a successful completion. Ineffective communication acts against the normal project flow, decreases the processing pace of the project, and jeopardizes its ultimate success. Several previous studies have focused on quantifying the effect of communication on project performance and its u…	[Safapour, Elnaz; Kermanshachi, Sharareh; Kamalirad, Shirin] Univ Texas Arlington, Dept Civil Engn, 425 Nedderman Hall,416 Yates St,POB 19308, Arlington, TX 76019 USA; [Dan Tran] Univ Kansas, Dept Civil Environm & Architectural Engn, 2150 Learned Hall,1530 West,15th St, Lawrence, KS 66045 USA	Safapour, E (reprint author), Univ Texas Arlington, Dept Civil Engn, 425 Nedderman Hall,416 Yates St,POB 19308, Arlington, TX 76019 USA.	elnaz.safapour@mays.uta.edu; sharareh.kermanshachi@uta.edu; shirin.kamalirad@mays.uta.edu; daniel.tran@ku.edu		Kermanshachi, Sharareh/0000-0003-1952-2557			Affare M. A. W., 2012, THESIS; Ahn S, 2017, J MANAGE ENG, V33, DOI 10.1061/(ASCE)ME.1943-5479.0000488; Briner W., 1996, PROJECT LEADERSHIP; Chang AS, 2014, J MANAGE ENG, V30, DOI 10.1061/(ASCE)ME.1943-5479.0000222; Cheng E. W. L., 2001, INT J CORPORATE COMM, V6, p[61, 1356], DOI [10.1108/13563280110390314, DOI 10.1108/13563280110390314]; Chinowsky P, 2011, J MANAGE ENG, V27, P170, DOI 10.1061/(AS…	38	2	2	7	7	ASCE-AMER SOC CIVIL ENGINEERS	RESTON	1801 ALEXANDER BELL DR, RESTON, VA 20191-4400 USA	1943-4162	1943-4170		J LEG AFF DISPUTE RE	J. Leg. Aff. Dispute Resolution Eng. Constr.	2021-11-01	2019	11	4
J	Kessler, SR; Mahoney, KT; Randolph-Seng, B; Martinko, MJ; Spector, PE				Kessler, Stacey R.; Mahoney, Kevin T.; Randolph-Seng, Brandon; Martinko, Mark J.; Spector, Paul E.			The Effects of Attribution Style and Stakeholder Role on Blame for the Deepwater Horizon Oil Spill	BUSINESS & SOCIETY			English	Article						attribution theory; Deepwater Horizon oil spill; reputation management; stakeholder theory	ORGANIZATIONAL SCIENCES; BEHAVIOR; PERSPECTIVE; PERFORMANCE; CRISIS; LOCUS; MODEL	We extend attribution and stakeholder theory in the context of crisis reputation management by examining differences in stakeholder perceptions in the form of organization-related blame. We presented eight stakeholder groups with factual information surrounding the Deepwater Horizon Oil Spill and asked them to indicate the extent to which they blamed the leaders and organizations associated with …	[Kessler, Stacey R.] Montclair State Univ, Sch Business, Management, Montclair, NJ USA; [Mahoney, Kevin T.] South Dakota State Univ, Brookings, SD 57007 USA; [Randolph-Seng, Brandon] Texas A&M Univ Commerce, Management, Commerce, TX USA; [Martinko, Mark J.] Florida A&M Univ, Org Behav, Tallahassee, FL 32307 USA; [Spector, Paul E.] Univ S Florida, I O Psychol, Tampa, FL USA	Kessler, SR (reprint author), Montclair State Univ, Feliciano Sch Business, Dept Management, 1 Normal Ave, Montclair, NJ 07960 USA.	kesslers@mail.montclair.edu	Spector, Paul/AAC-4059-2020	Spector, Paul/0000-0002-6881-8496	Southern Management Association	The authors disclosed receipt of the following financial support for the research, authorship, and/or publication of this article: This research was supported by a research incubator grant from the Southern Management Association.	[Anonymous], 2010, NY TIMES, pA30; [Anonymous], 2010, FULL TEXT PRES OB B; [Anonymous], 2010, NY TIMES, pA11; [Anonymous], 2010, HUFFINGTON POST; ASHKANASY NM, 1989, J APPL SOC PSYCHOL, V19, P309, DOI 10.1111/j.1559-1816.1989.tb00057.x; Barney J, 2013, ACAD MANAGE PERSPECT, V27, P138, DOI 10.5465/amp.2012.0107; Bechara A, 1997, SCIENCE, V275, P1293, DOI 10.1126/science.275.5304.1293; Blake R., 20…	67	0	0	18	18	SAGE PUBLICATIONS INC	THOUSAND OAKS	2455 TELLER RD, THOUSAND OAKS, CA 91320 USA	0007-6503	1552-4205		BUS SOC	Bus. Soc.	NOV	2019	58	8
J	Ihm, J				Ihm, Jennifer			Communicating without nonprofit organizations on nonprofits' social media: Stakeholders' autonomous networks and three types of organizational ties	NEW MEDIA & SOCIETY			English	Article						Autonomous networks; flow ties; nonprofit organization; online stakeholder engagement; representational ties; social media	SELF-CATEGORIZATION; FACEBOOK; INFORMATION; COMMITMENT; COMMUNITY; IDENTITY; BEHAVIOR; OUTCOMES; ONLINE	Research on nonprofit organizations' (NPOs) social media strategies has focused on the dialogic features of social media to improve organization-stakeholder relationships and elicit stakeholder responses. However, NPOs may initiate different types of relationships with their stakeholders on social media (i.e. flow, representational, and affinity). Stakeholders may also create autonomous networks …	[Ihm, Jennifer] Kwangwoon Univ, Seoul, South Korea	Ihm, J (reprint author), Kwangwoon Univ, Sch Media & Commun, 20 Kwangwoon Ro, Seoul 01897, South Korea.	ihmsy17@gmail.com					Aaker J, 2010, DRAGONFLY EFFECT QUI; ASHFORTH BE, 1989, ACAD MANAGE REV, V14, P20, DOI 10.2307/258189; Banaji S, 2009, INFORM COMMUN SOC, V12, P1197, DOI 10.1080/13691180802687621; Bennett WL, 2012, INFORM COMMUN SOC, V15, P739, DOI 10.1080/1369118X.2012.670661; Bimber B, 2012, COMMUN SOC POLIT, P1, DOI 10.1017/CBO9780511978777; Bortree DS, 2009, PUBLIC RELAT REV, V35, P317, DOI 10.1016/j.pubrev.…	47	2	2	15	15	SAGE PUBLICATIONS LTD	LONDON	1 OLIVERS YARD, 55 CITY ROAD, LONDON EC1Y 1SP, ENGLAND	1461-4448	1461-7315		NEW MEDIA SOC	New Media Soc.	NOV	2019	21	2021-11-12
J	Krupa, MB; McCarthy, MC; Clark, SJ				Krupa, Meagan Boltwood; McCarthy, Molly Cunfer; Clark, S. Jeanette			Who's Winning the Public Process? How to Use Public Documents to Assess the Equity, Efficiency, and Effectiveness of Stakeholder Engagement	SOCIETY & NATURAL RESOURCES			English	Article; Early Access						Fisheries governance; fisheries management; natural resource management; public participation; stakeholder engagement; social ecological system	FISHERIES MANAGEMENT; PARTICIPATION	It is widely recognized that stakeholder engagement processes produce advantages, but few studies acknowledge that they also can produce disadvantages. There is a global need to better assess stakeholder engagement processes by defining success and developing new methods to analyze stakeholder participation data. Our method of digitizing and coding stakeholder communications (1) produces a wide r…	[Krupa, Meagan Boltwood; McCarthy, Molly Cunfer; Clark, S. Jeanette] Univ Calif Santa Barbara, Natl Ctr Ecol Anal & Synth, Santa Barbara, CA 93101 USA	Krupa, MB (reprint author), Univ Calif Santa Barbara, Natl Ctr Ecol Anal & Synth, Santa Barbara, CA 93101 USA.	megkrupa@gmail.com	; Krupa, Meagan/M-9182-2015	Clark, Jeanette/0000-0003-4703-1974; Krupa, Meagan/0000-0003-1581-945X	Gordon and Betty Moore Foundation as part of the State of Alaska's Salmon and People (SASAP) Project; Gordon and Betty Moore Foundation as part of the Data Task Force (DTF) Project	This research was completed through the National Center for Ecological Analysis and Synthesis (NCEAS) at the University of California Santa Barbara and Nautilus Impact Investing with support from the Gordon and Betty Moore Foundation as part of the State of Alaska's Salmon and People (SASAP) and Data Task Force (DTF) Projects. The authors are extremely grateful for the archival assistance and wor…	Alaska Department of Fish and Game (ADFG), 2019, AL BOARD FISH GUID W; Alaska Department of Fish and Game (ADFG), 2019, AL FISH GAM BOARD PR; Alaska Department of Fish and Game (ADFG), 2019, AL BOARD FISH; Arismendi I, 2016, BIOSCIENCE, V66, P584, DOI 10.1093/biosci/biw041; Ballou LM, 2016, ASIA PAC VIEWP, V57, P379, DOI 10.1111/apv.12133; BULLARD RD, 1990, DUMPING DIXIE RACE C; Butler JRA, 2015,…	31	0	0	2	2	TAYLOR & FRANCIS INC	PHILADELPHIA	530 WALNUT STREET, STE 850, PHILADELPHIA, PA 19106 USA	0894-1920	1521-0723		SOC NATUR RESOUR	Soc. Nat. Resour.
J	Pascale, F; Pantzartzis, E; Krystallis, I; Price, ADF				Pascale, Federica; Pantzartzis, Efthimia; Krystallis, Ilias; Price, Andrew D. F.			Rationales and practices for dynamic stakeholder engagement and disengagement. Evidence from dementia-friendly health and social care environments	CONSTRUCTION MANAGEMENT AND ECONOMICS			English	Article; Early Access						Stakeholder engagement; stakeholder disengagement; practices; rationales; vulnerable groups; dementia-friendly environments	VALUE CO-CREATION; INNOVATION NETWORKS; MANAGEMENT; DESIGN; COLLABORATION; COORDINATION; MEGAPROJECTS; PERSPECTIVE; STRATEGIES; PROJECTS	Latest developments in stakeholder management literature focus on dynamic stakeholder engagement and disengagement practices, and how these are facilitated towards reaching systemic outcomes. However, limited evidence support that this network-level approach can positively influence project success. The paper analyses this issue by considering the practices (how and when), rationales (why) and ou…	[Pascale, Federica] Anglia Ruskin Univ, Fac Sci & Engn, Sch Engn & Built Environm, Chelmsford, Essex, England; [Pantzartzis, Efthimia; Price, Andrew D. F.] Loughborough Univ, Sch Civil & Bldg Engn, Loughborough, Leics, England; [Krystallis, Ilias] UCL, Bartlett Sch Construct & Project Management, London, England	Pascale, F (reprint author), Anglia Ruskin Univ, Fac Sci & Engn, Sch Engn & Built Environm, Chelmsford, Essex, England.	federica.pascale@aru.ac.uk		Krystallis, Ilias/0000-0001-7687-831X	2013/2014 Department of Health England National Dementia Capital Investment Programme "Improving the environment of care for people with dementia"	The research reported in this paper includes the outcomes of the research project funded by the 2013/2014 Department of Health England National Dementia Capital Investment Programme "Improving the environment of care for people with dementia".	Aaltonen K, 2016, INT J PROJ MANAG, V34, P1537, DOI 10.1016/j.ijproman.2016.08.009; Aaltonen K, 2015, PROJ MANAG J, V46, P15, DOI 10.1002/pmj.21549; Aaltonen K, 2010, SCAND J MANAG, V26, P381, DOI 10.1016/j.scaman.2010.09.001; Aaltonen K, 2009, INT J PROJ MANAG, V27, P131, DOI 10.1016/j.ijproman.2008.09.007; Aarikka-Stenroos L., 2017, IND MARKET MANAG, V67, P1; Aarts MPJ, 2015, INDOOR BUILT ENVIR…	57	0	0	5	5	ROUTLEDGE JOURNALS, TAYLOR & FRANCIS LTD	ABINGDON	2-4 PARK SQUARE, MILTON PARK, ABINGDON OX14 4RN, OXON, ENGLAND	0144-6193	1466-433X		CONSTR MANAG ECON	Constr. Manag. Econ.
J	Harrison, JS; Wicks, AC				Harrison, Jeffrey S.; Wicks, Andrew C.			Harmful Stakeholder Strategies	JOURNAL OF BUSINESS ETHICS			English	Article; Early Access						Stakeholder theory; Harmful strategies; Value destruction	CORRUPTION; SUSTAINABILITY; ORGANIZATIONS; ENGAGEMENT; FRAMEWORK; FAIRNESS; EVILS; TRUST	Stakeholder theory focuses on how more value is created if stakeholder relationships are governed by ethical principles such as integrity, respect, fairness, generosity and inclusiveness. However, it has not adequately addressed strategies that stakeholders perceive as harmful to their interests and how this perception can even lead some stakeholders to view the firm's strategies as unethical. To…	[Harrison, Jeffrey S.] Univ Richmond, Robins Sch Management, Strateg Management, 1 Gateway Rd, Richmond, VA 23173 USA; [Wicks, Andrew C.] Univ Virginia, Darden Sch Business, Business Adm, POB 6550, Charlottesville, VA 22906 USA	Harrison, JS (reprint author), Univ Richmond, Robins Sch Management, Strateg Management, 1 Gateway Rd, Richmond, VA 23173 USA.	harrison@richmond.edu; wicksa@darden.virginia.edu					Albert S., 1985, RES ORGAN BEHAV, V7, P263, DOI DOI 10.1057/CRR.2008.31; Aristotle, INTERNET CLASSICS AR; Ashforth BE, 2003, RES ORGAN BEHAV, V25, P1, DOI 10.1016/S0191-3085(03)25001-2; Ashforth BE, 2008, ACAD MANAGE REV, V33, P670; Barnett ML, 2014, J MANAGE, V40, P676, DOI 10.1177/0149206311433854; Barsky A, 2011, J BUS ETHICS, V104, P59, DOI 10.1007/s10551-011-0889-7; Bearman P, 1997, AM J SOC…	82	1	1	6	6	SPRINGER	DORDRECHT	VAN GODEWIJCKSTRAAT 30, 3311 GZ DORDRECHT, NETHERLANDS	0167-4544	1573-0697		J BUS ETHICS	J. Bus. Ethics
J	Hollander, AD; Hoy, C; Huber, PR; Hyder, A; Lange, MC; Latham, A; Quinn, JF; Riggle, CM; Tomich, TP				Hollander, Allan D.; Hoy, Casey; Huber, Patrick R.; Hyder, Ayaz; Lange, Matthew C.; Latham, Angela; Quinn, James F.; Riggle, Courtney M.; Tomich, Thomas P.			Toward Smart Foodsheds: Using Stakeholder Engagement to Improve Informatics Frameworks for Regional Food Systems	ANNALS OF THE AMERICAN ASSOCIATION OF GEOGRAPHERS			English	Article								A foodshed is a concept analogous to a watershed, describing the catchment of the sources of food for a region. As such, it portrays linkages ranging from local communities out to the global food system. Inefficiencies exist at all stages of the food supply chain, resulting in the challenges of inequitable access to healthy and safe food. Many of these inefficiencies are informational; for instan…	[Hollander, Allan D.; Quinn, James F.; Tomich, Thomas P.] Univ Calif Davis, Dept Environm Sci & Policy, Davis, CA 95616 USA; [Hoy, Casey] Ohio State Univ, Initiat Food & Agr Transformat, Ohio Agr Res & Dev Ctr, Wooster, OH 44691 USA; [Latham, Angela] Ohio State Univ, Initiat Food & Agr Transformat, Columbus, OH 43210 USA; [Huber, Patrick R.; Riggle, Courtney M.] Univ Calif Davis, Agr Sustainabil …	Hollander, AD (reprint author), Univ Calif Davis, Dept Environm Sci & Policy, Davis, CA 95616 USA.	adhollander@ucdavis.edu; hoy.1@osu.edu; prhuber@ucdavis.edu; hyder.22@osu.edu; mclange@ucdavis.edu; latham.47@osu.edu; jfquinn@ucdavis.edu; cmriggle@ucdavis.edu; tptomich@ucdavis.edu		Hollander, Allan/0000-0002-2647-8235	National Science FoundationNational Science Foundation (NSF) [1737573]; Environmental Protection AgencyUnited States Environmental Protection Agency [RD836938]	This research has been supported by the National Science Foundation (Grant No. 1737573) and the Environmental Protection Agency (Grant No. RD836938).	Adolph S, 2002, PATTERNS EFFECTIVE U; Allemang D, 2011, SEMANTIC WEB FOR THE WORKING ONTOLOGIST: EFFECTIVE MODELING IN RDFS AND OWL, 2ND EDITION, P1; Allemang D., 2016, GLOBAL OPEN DATA AGR, DOI 10.7490/f1000research.1114971.1; Baker T, 2016, COMM COM INF SC, V672, P311, DOI 10.1007/978-3-319-49157-8_27; Bannon L, 2018, ACM T COMPUT-HUM INT, V25, DOI 10.1145/3177794; Berners-Lee T, 2001, SCI AM, …	36	0	0	5	5	ROUTLEDGE JOURNALS, TAYLOR & FRANCIS LTD	ABINGDON	2-4 PARK SQUARE, MILTON PARK, ABINGDON OX14 4RN, OXON, ENGLAND	2469-4452	2469-4460		ANN AM ASSOC GEOGR	Ann. Am. Assoc. Geogr.	2021-03-03	2020	110	2			SI
J	Kim, EW; Choe, S; Kwak, J				Kim, Eun Woo; Choe, Soonkyoo; Kwak, Jooyoung			Multinational companies and the corporate social responsibility at home: the stakeholder approach	MANAGEMENT DECISION			English	Article						Korea; Corporate social performance; Stakeholder; International diversification; Emerging multinational	ABSORPTIVE-CAPACITY; KNOWLEDGE FLOWS; FIRM; PERFORMANCE; DETERMINANTS; INVESTMENT; CSR; ENTERPRISE; STRATEGIES; REPUTATION	Purpose The purpose of this paper is to integrate stakeholder and international business (IB) theories to explore the relationship between the international diversification of emerging-market multinational corporations (EMNCs) and corporate social performance (CSP) in their home markets. While the IB literature generally assumes a positive effect from international diversification on CSP as a res…	[Kim, Eun Woo] Univ Michigan, Dept Management, Ann Arbor, MI 48109 USA; [Choe, Soonkyoo; Kwak, Jooyoung] Yonsei Univ, Sch Business, Seoul, South Korea	Kwak, J (reprint author), Yonsei Univ, Sch Business, Seoul, South Korea.	jooyoung.kwak@yonsei.ac.kr					Allen L, 1996, J INT BUS STUD, V27, P633, DOI 10.1057/palgrave.jibs.8490147; Anand J, 2002, STRATEGIC MANAGE J, V23, P119, DOI 10.1002/smj.215; Attig N., 2014, J BUS ETHICS, P1; Awate S, 2015, J INT BUS STUD, V46, P63, DOI 10.1057/jibs.2014.46; Bansal P, 2005, STRATEGIC MANAGE J, V26, P197, DOI 10.1002/smj.441; Bergen M, 1996, J MARKETING RES, V33, P9, DOI 10.2307/3152009; Berry H, 2010, J INT BU…	67	0	0	11	11	EMERALD GROUP PUBLISHING LTD	BINGLEY	HOWARD HOUSE, WAGON LANE, BINGLEY BD16 1WA, W YORKSHIRE, ENGLAND	0025-1747	1758-6070		MANAGE DECIS	Manag. Decis.	2021-10-15	2019	57	9
J	Izydorczyk, K; Piniewski, M; Krauze, K; Courseau, L; Czyz, P; Gielczewski, M; Kardel, I; Marcinkowski, P; Szuwart, M; Zalewski, M; Fratczak, W				Izydorczyk, Katarzyna; Piniewski, Mikolaj; Krauze, Kinga; Courseau, Louis; Czyz, Pawel; Gielczewski, Marek; Kardel, Ignacy; Marcinkowski, Pawel; Szuwart, Martyna; Zalewski, Maciej; Fratczak, Wojciech			The ecohydrological approach, SWAT modelling, and multi-stakeholder engagement - A system solution to diffuse pollution in the Pilica basin, Poland	JOURNAL OF ENVIRONMENTAL MANAGEMENT			English	Article						Ecohydrology; Hydrological model; Nature-based solutions; Public participation; Programme of measures; Eutrophication	BUFFER ZONES; ANAEROBIC-DIGESTION; WATER-RESOURCES; NUTRIENT; MANAGEMENT; CATCHMENT; PARTICIPATION; REDUCTION; FRAMEWORK; CLIMATE	The reduction of diffused nutrient pollution from agriculture is one of the defining challenges of our time, demanding system solutions. A nitrogen and phosphorus (N&P) reduction strategy at the catchment scale is the most realistic and effective long-term approach to eutrophication management. In this study, a voluntary programme for the reduction of diffuse pollution was developed for the Pilic…	[Izydorczyk, Katarzyna; Krauze, Kinga; Szuwart, Martyna; Zalewski, Maciej; Fratczak, Wojciech] Polish Acad Sci, European Reg Ctr Ecohydrol, 3 Tylna, PL-90364 Lodz, Poland; [Piniewski, Mikolaj; Gielczewski, Marek; Kardel, Ignacy; Marcinkowski, Pawel] Warsaw Univ Life Sci SGGW, 159 Nowoursynowska, PL-02776 Warsaw, Poland; [Courseau, Louis; Fratczak, Wojciech] Reg Water Management Author Warsaw, Nat…	Izydorczyk, K (reprint author), Polish Acad Sci, European Reg Ctr Ecohydrol, 3 Tylna Str, PL-90364 Lodz, Poland.	k.izydorczyk@erce.unesco.lodz.pl	Piniewski, Mikolaj/A-5159-2012	Piniewski, Mikolaj/0000-0001-7930-4549; Marcinkowski, Pawel/0000-0002-6000-9758; Izydorczyk, Katarzyna/0000-0003-2056-2513	European Community under the LIFE + financial instrument, "Policy and Management in the Field of the Environment" component [LIFE08 ENV/PL/000519]; National Fund for Environmental Protection and Water Management; Ministry of Science and Higher Education of the Republic of PolandMinistry of Science and Higher Education, Poland [2539/LIFE + 2007-2013/2012/2]	This work was carried out within the project: EKOROB "Ecotones for reducing diffuse pollution" (LIFE08 ENV/PL/000519), financed by the European Community under the LIFE + financial instrument, "Policy and Management in the Field of the Environment" component and the National Fund for Environmental Protection and Water Management and the funds of Ministry of Science and Higher Education of the Rep…	Albrecht J, 2016, ENVIRON SCI POLICY, V55, P368, DOI 10.1016/j.envsci.2015.07.019; Arnold JG, 1998, J AM WATER RESOUR AS, V34, P73, DOI 10.1111/j.1752-1688.1998.tb05961.x; Bangalore M, 2016, RENEW ENERG, V97, P559, DOI 10.1016/j.renene.2016.05.062; Bechmann M, 2008, ENVIRON SCI POLICY, V11, P102, DOI 10.1016/j.envsci.2007.10.005; Bednarek Agnieszka, 2010, Ecohydrology & Hydrobiology, V10, P355, D…	72	0	0	19	22	ACADEMIC PRESS LTD- ELSEVIER SCIENCE LTD	LONDON	24-28 OVAL RD, LONDON NW1 7DX, ENGLAND	0301-4797	1095-8630		J ENVIRON MANAGE	J. Environ. Manage.	2021-10-15	2019	248
J	Kuijken, NMJ; Vlot-van Anrooij, K; Lantman-de Valk, HMJV; Leusink, G; Naaldenberg, J; Nijhuis-van der Sanden, MW				Kuijken, N. M. J.; Vlot-van Anrooij, K.; Lantman-de Valk, H. M. J. van Schrojenstein; Leusink, G.; Naaldenberg, J.; Nijhuis-van der Sanden, M. W.			Stakeholder expectations, roles and responsibilities in Dutch health promotion for people with intellectual disabilities	HEALTH PROMOTION INTERNATIONAL			English	Article						stakeholder analysis; health promotion; intellectual disabilities; health behaviour; social support	LIFE-STYLES; ADULTS; CHALLENGES; KNOWLEDGE; BARRIERS	This two-phase, qualitative study aims to obtain an overview of stakeholders in the network of people with intellectual disabilities (ID) and their perceived facilitating and hindering factors, expectations, and perceived roles and responsibilities with regard to health promotion. In phase 1, four workshops were conducted to provide insight into involved stakeholders. In phase 2, 29 semi-structur…	[Kuijken, N. M. J.; Vlot-van Anrooij, K.; Lantman-de Valk, H. M. J. van Schrojenstein; Leusink, G.; Naaldenberg, J.] Radboud Univ Nijmegen, Med Ctr, Radboud Inst Hlth Sci, Dept Primary & Community Care, POB 9101,Route 68, NL-6500 HB Nijmegen, Netherlands; [Nijhuis-van der Sanden, M. W.] Radboud Univ Nijmegen, Med Ctr, Radboud Inst Hlth Sci, Sci Inst Qual Healthcare IQ Healthcare, Nijmegen, Nether…	Kuijken, NMJ (reprint author), Radboud Univ Nijmegen, Med Ctr, Radboud Inst Hlth Sci, Dept Primary & Community Care, POB 9101,Route 68, NL-6500 HB Nijmegen, Netherlands.	noortje.kuijken@radboudumc.nl	naaldenberg, Jenneken/F-7994-2016; Anrooij, Kristel Vlot-van/AAE-2683-2020; der Sanden, Maria WG Nijhuis-van/B-3463-2012; Leusink, Geraline L./F-7788-2016; Anrooij, Kristel Vlot-van/C-2824-2018	naaldenberg, Jenneken/0000-0003-2675-4516; Anrooij, Kristel Vlot-van/0000-0001-5628-7387; der Sanden, Maria WG Nijhuis-van/0000-0003-2637-6877;			Antonovsky A, 1996, HEALTH PROMOT INT, V11, P11, DOI 10.1093/heapro/11.1.11; Atkinson S, 1996, HEALTH POLICY PLANN, V11, P438, DOI 10.1093/heapol/11.4.438; Bartholomew Eldridge LK, 2016, PLANNING HLTH PROMOT; Braun V., 2006, QUALITATIVE RES PSYC, V3, P77, DOI DOI 10.1191/1478088706QP0630A; Castro O, 2018, DISABIL HEALTH J, V11, P174, DOI 10.1016/j.dhjo.2017.10.013; de Vries NM, 2016, J CACHEXIA S…	35	1	1	1	2	OXFORD UNIV PRESS	OXFORD	GREAT CLARENDON ST, OXFORD OX2 6DP, ENGLAND	0957-4824	1460-2245		HEALTH PROMOT INT	Health Promot. Int.	OCT	2019	34	5
J	Grant, A; Pawson, SM; Marzano, M				Grant, Andrea; Pawson, Stephen M.; Marzano, Mariella			Emerging Stakeholder Relations in Participatory ICT Design: Renegotiating the Boundaries of Sociotechnical Innovation in Forest Biosecurity Surveillance	FORESTS			English	Article						New Zealand; biosecurity; surveillance; invasive species; early detection; sociotechnical innovation; systems change; methodological pluralism	CLIMATE-CHANGE ADAPTATION; MANAGEMENT; KNOWLEDGE; INTERDISCIPLINARITY; PERSPECTIVES; ERADICATION; INTEGRATION; GOVERNANCE; TYPOLOGY; DISEASES	Research Highlights: This research advanced understanding of stakeholder relations within the context of innovation using citizen science in a biosecurity sociotechnical system (STS) in Aotearoa, New Zealand. Background and Objectives: It draws on recent experiences in the United Kingdom, where analysis of stakeholder engagement in the development of biosecurity surveillance technologies and citi…	[Grant, Andrea; Pawson, Stephen M.] Scion, 10 Kyle St, Christchurch 8011, New Zealand; [Marzano, Mariella] Northern Res Stn, Forest Res, Roslin EH25 9SY, Midlothian, Scotland	Grant, A (reprint author), Scion, 10 Kyle St, Christchurch 8011, New Zealand.	andrea.grant@scionresearch.com; steve.pawson@scionresearch.com; mariella.marzano@forestresearch.gov.uk		Grant, Andrea/0000-0001-5952-1976	Ministry of Business, Innovation and Employment (New Zealand's Biological Heritage National Science Challenge) [C09 x 1501, BH2.5 A]; Envirolink Tools - Environment Southland; Biosecurity New Zealand; New Zealand Forest Owners Association; Kiwifruit Vine Health/Zespri	This research was funded by the Ministry of Business, Innovation and Employment (New Zealand's Biological Heritage National Science Challenge, C09 x 1501, project BH2.5 A passive surveillance networks protects New Zealand's biological heritage from biosecurity threats), Envirolink Tools (sponsored by Environment Southland), Biosecurity New Zealand, the New Zealand Forest Owners Association and Ki…	Acosta H., 2011, ATLAS BIOSECURITY SU; Allen W., 2018, HUMAN DIMENSIONS FOR; Apgar JM, 2017, ACTION RES-LONDON, V15, P15, DOI 10.1177/1476750316673879; Berkhout F., 2004, SYSTEM INNOVATION TR, P48, DOI DOI 10.4337/9781845423421.00013; Bijker W, 1997, BICYCLES BAKELITES B; Billgren C, 2008, LAND USE POLICY, V25, P550, DOI 10.1016/j.landusepol.2007.11.004; Black Amanda, 2019, Pacific Conservation B…	71	0	0	1	1	MDPI	BASEL	ST ALBAN-ANLAGE 66, CH-4052 BASEL, SWITZERLAND		1999-4907		FORESTS	Forests	OCT	2019	10	10
J	Lucrezi, S; Esfehani, MH; Ferretti, E; Cerrano, C				Lucrezi, Serena; Esfehani, Minoo Hassani; Ferretti, Eliana; Cerrano, Carlo			The effects of stakeholder education and capacity building in marine protected areas: A case study from southern Mozambique	MARINE POLICY			English	Article						Stakeholder engagement; Focus groups; Capacity building; Ocean literacy; Environmental monitoring; Intertidal ecosystem	CONSERVATION; MANAGEMENT; EMPOWERMENT; PARTICIPATION; PERCEPTIONS; TANZANIA; BENEFITS; IMPACTS	Stakeholder engagement is a critical component of marine protected area (MPA) management. Education and capacity-building initiatives, in particular, have the potential to empower stakeholders, promote collaboration, create a culture of marine stewardship and encourage alternative and sustainable livelihoods. Empirical evidence on the impacts of these initiatives on stakeholders and MPAs is howev…	[Lucrezi, Serena; Esfehani, Minoo Hassani] North West Univ, TREES, 11 Hoffman St, ZA-2531 Potchefstroom, South Africa; [Ferretti, Eliana] Studio Associato GAIA Snc, Via Brigata Liguria 1-9 Scala A, I-16121 Genoa, Italy; [Cerrano, Carlo] Polytech Univ Marche, Dept Life & Environm Sci DiSVA, UO CoNISMa, Via Brecce Bianche, I-60131 Ancona, Italy	Lucrezi, S (reprint author), North West Univ, TREES, Private Bag X6001, ZA-2520 Potchefstroom, North West, South Africa.	23952997@nwu.ac.za	Cerrano, Carlo/AAF-3557-2019		Green Bubbles RISE project [H2020-MSCA-RISE-2014]; European Union Horizon 2020 research and innovation programme under the Marie Sklodowska-Curie grantEuropean Union (EU) [643712]	The authors extend their sincere gratitude to all the participants in this study. Special thanks go to the manager of the PPMR Miguel Gonsalves, Antonio Sara, Maria Annino, Lisa Pola, William Maliepaard, Angelina Neves, Vicente Matzimbe, Ana Alexandra Arailjo do Rosario, Rentia Mynhardt, Angie Gullan, Casey De Lange, Candice Eardley, Daniela Pica, Fabrizio Torsani, Ubaldo Pantaleo, Martina Milane…	Almudi T, 2010, LOCAL ENVIRON, V15, P217, DOI 10.1080/13549830903575570; Bennett NJ, 2014, MAR POLICY, V44, P107, DOI 10.1016/j.marpol.2013.08.017; Berg B. L., 2007, QUALITATIVE RES METH; Camargo C, 2009, BIODIVERS CONSERV, V18, P935, DOI 10.1007/s10531-008-9555-5; Choi J, 2012, INT J QUAL METH, V11, P652; Fennessy S.T., 2004, LUBOMBO TRANSF UNPUB, P35; Freeman ER, 2018, BRIT FOOD J, V120, P2631,…	42	0	0	4	4	ELSEVIER SCI LTD	OXFORD	THE BOULEVARD, LANGFORD LANE, KIDLINGTON, OXFORD OX5 1GB, OXON, ENGLAND	0308-597X	1872-9460		MAR POLICY	Mar. Pol.	OCT	2019	108
J	Quesada-Silva, M; Iglesias-Campos, A; Turra, A; Suarez-de Vivero, JL				Quesada-Silva, Michele; Iglesias-Campos, Alejandro; Turra, Alexander; Suarez-de Vivero, Juan L.			Stakeholder Participation Assessment Framework (SPAF): A theory-based strategy to plan and evaluate marine spatial planning participatory processes	MARINE POLICY			English	Article						Stakeholder participation; Stakeholder engagement; Marine Spatial Planning; Ecosystem-based management; Ocean Governance; Performance evaluation	PUBLIC-PARTICIPATION; ENGAGEMENT; MANAGEMENT; FISHERIES; SUSTAINABILITY; GOVERNANCE; CHALLENGES; PRINCIPLES; EXPERIENCE	Although stakeholder participation is transversal to other steps of the Marine Spatial Planning (MSP) process, its recognition and adoption is context dependent. Considering that MSP plans need to be periodically evaluated, not only in relation to their outputs and outcomes, but also through an analysis of the processes used to achieve the results, criteria to evaluate participation throughout th…	[Quesada-Silva, Michele] Univ Seville, Erasmus Mundus Master Course Maritime Spatial Pla, Azores & Iuav Venezia, Campo Lana 601, I-30135 Venice, Italy; [Iglesias-Campos, Alejandro] UNESCO, Intergovt Oceanog Commiss, 7 Pl Fontenoy, F-75352 Paris 07, SP, France; [Turra, Alexander] Univ Sao Paulo, Oceanog Inst, Praca Oceanog, 191 Cidade Univ, BR-05508120 Sao Paulo, SP, Brazil; [Suarez-de Vivero, Jua…	Quesada-Silva, M (reprint author), Univ Seville, Erasmus Mundus Master Course Maritime Spatial Pla, Azores & Iuav Venezia, Campo Lana 601, I-30135 Venice, Italy.	michele.quesadasilva@gmail.com			European Commission Education, Audiovisual and Culture Executive Agency (EACEA) [2016-1889/001-001-EMMC]; Brazilian National Council for Scientific and Technological Development (CNPq)National Council for Scientific and Technological Development (CNPq) [309697/2015-8]	This work was supported by the European Commission Education, Audiovisual and Culture Executive Agency (EACEA) [S.G.Agreement 2016-1889/001-001-EMMC to MQS] and the Brazilian National Council for Scientific and Technological Development (CNPq) [research grant to AT, 309697/2015-8].	Ackermann F, 2011, LONG RANGE PLANN, V44, P179, DOI 10.1016/j.lrp.2010.08.001; Ansong J, 2017, OCEAN COAST MANAGE, V141, P65, DOI 10.1016/j.ocecoaman.2017.03.005; ARNSTEIN SR, 1969, J AM I PLANNERS, V35, P216, DOI 10.1080/01944366908977225; Backstrand K, 2006, EUR J INT RELAT, V12, P467, DOI 10.1177/1354066106069321; Bryson J., 2004, PUBLIC MANAGEMENT RE, V6, P21, DOI DOI 10.1080/1471903041000167…	54	0	0	6	6	ELSEVIER SCI LTD	OXFORD	THE BOULEVARD, LANGFORD LANE, KIDLINGTON, OXFORD OX5 1GB, OXON, ENGLAND	0308-597X	1872-9460		MAR POLICY	Mar. Pol.	OCT	2019	108
J	Borst, RAJ; Kok, MO; O'Shea, AJ; Pokhrel, S; Jones, TH; Boaz, A				Borst, Robert A. J.; Kok, Maarten Olivier; O'Shea, Alison J.; Pokhrel, Subhash; Jones, Teresa H.; Boaz, Annette			Envisioning and shaping translation of knowledge into action: A comparative case-study of stakeholder engagement in the development of a European tobacco control tool	HEALTH POLICY			English	Article						Stakeholder engagement; Actor-scenario mapping; Research impact; Context; Knowledge translation	SUPPORT; CONTEXT; POLICY	Stakeholder engagement in health policy research is often said to increase 'research impact', but the active role of stakeholders in creating impact remains underexplored. We explored how stakeholders shaped the translation of health policy research into action. Our comparative case-study tracked a European research project that aimed to transfer an existing tobacco control return on investment t…	[Borst, Robert A. J.; Kok, Maarten Olivier] Erasmus Univ, Erasmus Sch Hlth Policy & Management, POB 1738, NL-3000 DR Rotterdam, Netherlands; [Kok, Maarten Olivier] Vrije Univ Amsterdam, Fac Sci, Dept Hlth Sci, Amsterdam Publ Hlth Res Inst, Boelelaan 1085, NL-1081 HV Amsterdam, Netherlands; [O'Shea, Alison J.; Boaz, Annette] Kingston Univ London, Fac Hlth Social Care & Educ, London SW17 0RE, Engla…	Borst, RAJ (reprint author), Erasmus Univ, Erasmus Sch Hlth Policy & Management, POB 1738, NL-3000 DR Rotterdam, Netherlands.	borst@eshpm.eur.nl; m.kok@eshpm.eur.nl; A.Oshea@sgul.kingston.ac.uk; Subhash.Pokhrel@brunel.ac.uk; teresa.h.jones@googlemail.com; A.Boaz@sgul.kingston.ac.uk			United Kingdom Medical Research CouncilMedical Research Council UK (MRC) [MR/L011123/1]	The authors would like to thank the EQUIPT consortium (http://equipt.eu) for opening up to our inquiries. In addition, we express our sincere gratitude to Steve Hanney and Roland Bal - their analytical comments to several drafts of this paper guided us to the current version. Finally, we would like to thank the United Kingdom Medical Research Council for funding this project (MR/L011123/1).	Akrich M., 1992, SHAPING TECHNOLOGY B, P205, DOI DOI 10.1111/J.1365-2621.19891B07952.X; Asdal K, 2012, SCI TECHNOL HUM VAL, V37, P291, DOI 10.1177/0162243912449749; Bal R, 2017, J HEALTH SERV RES PO, V22, P113, DOI 10.1177/1355819616670680; BALDWIN S, 2000, SCI PUBL POLICY, V27, P183, DOI DOI 10.3152/147154300781782048; Boaz A., 2019, WHAT WORKS NOW EVIDE; Boaz A., 2009, SCI PUBL POLICY, V36, P25…	47	0	0	2	2	ELSEVIER IRELAND LTD	CLARE	ELSEVIER HOUSE, BROOKVALE PLAZA, EAST PARK SHANNON, CO, CLARE, 00000, IRELAND	0168-8510	1872-6054		HEALTH POLICY	Health Policy	OCT	2019	123	10
J	Knorr, S; Moller, C; Schulz, C				Knorr, Susanne; Moeller, Christian; Schulz, Christian			Public relations and communication in large-scale projects - public participation and active stakeholder-management as a fixed project component	BAUTECHNIK			German	Article						stakeholder management; public participation; citizen involvement; infrastructure projects; project-management; community outreach; permit management		The expectations of the public have changed over the past years: the formal participation of citizens affected by infrastructural measures does not go far enough. Affected parties and users do not only wish to be informed early and comprehensively, but also to be involved in the planning procedure themselves. This requirement, which has a positive impact on the respective project, has to be integ…	[Knorr, Susanne] Arcadis Germany GmbH, EUREF Campus 10, D-10829 Berlin, Germany; [Moeller, Christian] Arcadis Germany GmbH, Europapl 3, D-64293 Darmstadt, Germany; [Schulz, Christian] Arcadis Germany GmbH, Beim Strohhause 27, D-20097 Hamburg, Germany	Knorr, S (reprint author), Arcadis Germany GmbH, EUREF Campus 10, D-10829 Berlin, Germany.	susanne.knorr@arcadis.com; christian.moeller@arcadis.com; christian.schulz@arcadis.com					[Anonymous], 2015, VDI RICHTLINIE 7000; Brennecke V. M., 2016, DVBL DTSCH VERWALTUN, V6, P329; Bundesministerium fur Verkehr und digitale Infrastruktur, 2014, HDB GUT BURG PLAN GR; Krautzberger M., 2012, IBA SCHRIFTENREIHE, V6, P4; Kuder Th., 2017, VHW WERKSTADT, V16; Selle K., 2013, BURGERBETEILIGUNG HI	6	0	0	5	5	ERNST & SOHN	BERLIN	ROTHERSTRASSE 21, BERLIN, DEUTSCHLAND 10245, GERMANY	0932-8351	1437-0999		BAUTECHNIK	Bautechnik	OCT	2019	96			1	SI
J	Nieder, TO; Koehler, A; Briken, P; Eyssel, J				Nieder, Timo O.; Koehler, Andreas; Briken, Peer; Eyssel, Jana			Mapping key stakeholders' position towards interdisciplinary transgender healthcare: A stakeholder analysis	HEALTH & SOCIAL CARE IN THE COMMUNITY			English	Article						community health; context analysis; health services research; service quality; stakeholder analysis; trans healthcare	DIVERSITY; PROJECT; NEED; SEX	Trans individuals experience an incongruence between their sex characteristics and their gender which might cause significant distress called gender dysphoria. Gender dysphoria is commonly treated using transition-related healthcare services, like sex hormones and surgeries, ideally in interdisciplinary settings. The stakeholder environment of an interdisciplinary transgender healthcare centre (I…	[Nieder, Timo O.; Koehler, Andreas; Briken, Peer; Eyssel, Jana] Univ Med Ctr Hamburg Eppendorf, Inst Sex Res Sexual Med & Forens Psychiat, Interdisciplinary Transgender Healthcare Ctr Hamb, Martinistr 52, D-20246 Hamburg, Germany	Nieder, TO (reprint author), Univ Med Ctr Hamburg Eppendorf, Inst Sex Res Sexual Med & Forens Psychiat, Interdisciplinary Transgender Healthcare Ctr Hamb, Martinistr 52, D-20246 Hamburg, Germany.	tnieder@uke.de			University of Hamburg [NWF-15-08]	University of Hamburg, Grant/Award Number: NWF-15-08	Beek TF, 2017, PLOS ONE, V12, DOI 10.1371/journal.pone.0168522; Braun HM, 2017, LGBT HEALTH, V4, P55, DOI 10.1089/lgbt.2016.0119; Brugha R, 2000, HEALTH POLICY PLANN, V15, P239, DOI 10.1093/heapol/15.3.239; Brunner F, 2017, BUNDESGESUNDHEITSBLA, V60, P987, DOI 10.1007/s00103-017-2592-z; Bryson JM, 2002, PUBLIC ADMIN REV, V62, P568, DOI 10.1111/1540-6210.00238; Cabral M, 2015, REPROD HEALTH MATTER…	49	0	0	2	2	WILEY	HOBOKEN	111 RIVER ST, HOBOKEN 07030-5774, NJ USA	0966-0410	1365-2524		HEALTH SOC CARE COMM	Health Soc. Care Community	MAR	2020	28	2
J	Goethel, DR; Lucey, SM; Berger, AM; Gaichas, SK; Karp, MA; Lynch, PD; Walter, JF; Deroba, JJ; Miller, S; Wilberg, MJ				Goethel, Daniel R.; Lucey, Sean M.; Berger, Aaron M.; Gaichas, Sarah K.; Karp, Melissa A.; Lynch, Patrick D.; Walter, John F., III; Deroba, Jonathan J.; Miller, Shana; Wilberg, Michael J.			Closing the feedback loop: on stakeholder participation in management strategy evaluation	CANADIAN JOURNAL OF FISHERIES AND AQUATIC SCIENCES			English	Article							FISHERIES-MANAGEMENT; ENGAGING STAKEHOLDERS; CONFLICT-RESOLUTION; FLOUNDERING ATTEMPT; HARVEST POLICIES; SCIENCE; ORGANIZATIONS; COMANAGEMENT; EXPERIENCES; SYSTEMS	Management strategy evaluation (MSE) is a simulation-based approach to examine the efficacy of management options in achieving fishery-, ecosystem-, and socioeconomic-related objectives while integrating over system uncertainties. As a form of structured decision analysis, MSE is amenable to stakeholder involvement, which can reduce implementation barriers associated with nontransparent decision-…	[Goethel, Daniel R.; Walter, John F., III] NOAA, Sustainable Fisheries Div, Southeast Fisheries Sci Ctr, Natl Marine Fisheries Serv, 75 Virginia Beach Dr, Miami, FL 33133 USA; [Lucey, Sean M.; Gaichas, Sarah K.; Deroba, Jonathan J.] NOAA, Northeast Fisheries Sci Ctr, Natl Marine Fisheries Serv, 166 Water St, Woods Hole, MA 02543 USA; [Berger, Aaron M.] NOAA, Natl Marine Fisheries Serv, Fisheries …	Goethel, DR (reprint author), NOAA, Sustainable Fisheries Div, Southeast Fisheries Sci Ctr, Natl Marine Fisheries Serv, 75 Virginia Beach Dr, Miami, FL 33133 USA.	daniel.goethel@noaa.gov			American Fisheries Society; American Institute of Fishery Research Biologists; National Science FoundationNational Science Foundation (NSF) [OCE-1427019]	The scientific results and conclusions, as well as any views or opinions expressed herein, are those of the authors and do not necessarily reflect those of the National Oceanic and Atmospheric Administration or the Department of Commerce. We thank Skyler Sagarese, Nancie Cummings, Dorothy Dankel, an anonymous reviewer, and the Associate Editor, Kai Lorenzon, for their insightful comments and edit…	AFS, 2017, FISHERIES, V42, P637, DOI [10.1080/03632415.2017.1391585, DOI 10.1080/03632415.2017.1391585]; Agnew DJ, 2014, ICES J MAR SCI, V71, P216, DOI 10.1093/icesjms/fst091; Benson AJ, 2018, FISH FISH, V19, P40, DOI 10.1111/faf.12235; Berkes F, 2009, J ENVIRON MANAGE, V90, P1692, DOI 10.1016/j.jenvman.2008.12.001; Bunnefeld N, 2011, TRENDS ECOL EVOL, V26, P441, DOI 10.1016/j.tree.2011.05.003; B…	109	1	1	7	7	CANADIAN SCIENCE PUBLISHING	OTTAWA	65 AURIGA DR, SUITE 203, OTTAWA, ON K2E 7W6, CANADA	0706-652X	1205-7533		CAN J FISH AQUAT SCI	Can. J. Fish. Aquat. Sci.	OCT	2019	76	10
J	Khosravi, F; Izbirak, G				Khosravi, Faramarz; Izbirak, Gokhan			A stakeholder perspective of social sustainability measurement in healthcare supply chain management	SUSTAINABLE CITIES AND SOCIETY			English	Article						Social sustainability; Sustainability fluctuation; Performance measurement; Exponentially distributed indicators; Stakeholder theory	THEMATIC ANALYSIS; RESPONSIBILITY; PERFORMANCE; EXCHANGE; SOCIETY; SYSTEM; IMPACT	Social sustainability is quickly becoming a measured threat to sustainability with human activities taking contributing substantial causes. Despite of huge literature that has contributed, yet the dimension of social sustainability seems to be extremly new in the service sector; the healthcare zone to be specified. This study demonstrates a stochastic exponential distribution model for measuring …	[Khosravi, Faramarz; Izbirak, Gokhan] Eastern Mediterranean Univ, Dept Ind Engn, CY-99628 Gazimagusa, Cyprus	Khosravi, F (reprint author), Eastern Mediterranean Univ, Via Mersin 10, Gazimagusa, North Cyprus, Cyprus.	Faramarz.khosravi@emu.edu.tr; gokhan.izbirak@emu.edu.tr	IZBIRAK, GOKHAN/D-2626-2015	khosravi, faramarz/0000-0001-8914-063X			Ahmad T, 2017, SUSTAIN CITIES SOC, V28, P1, DOI 10.1016/j.scs.2016.08.002; Ahmadi HB, 2017, RESOUR CONSERV RECY, V126, P99, DOI 10.1016/j.resconrec.2017.07.020; Ajmal MM, 2018, INT J SUST DEV WORLD, V25, P327, DOI 10.1080/13504509.2017.1408714; Alves M, 2018, CORPORATE SOCIAL RES, DOI [10.4018/978-1-5225-6192-7.ch058, DOI 10.4018/978-1-5225-6192-7.CH058]; Ameer R, 2012, J BUS ETHICS, V108, P61, D…	82	0	0	14	14	ELSEVIER	AMSTERDAM	RADARWEG 29, 1043 NX AMSTERDAM, NETHERLANDS	2210-6707	2210-6715		SUSTAIN CITIES SOC	Sust. Cities Soc.	OCT	2019	50
J	Eskafi, M; Fazeli, R; Dastgheib, A; Taneja, P; Ulfarsson, GF; Thorarinsdottir, RI; Stefansson, G				Eskafi, Majid; Fazeli, Reza; Dastgheib, Ali; Taneja, Poonam; Ulfarsson, Gudmundur F.; Thorarinsdottir, Ragnheidur, I; Stefansson, Gunnar			Stakeholder salience and prioritization for port master planning, a case study of the multi-purpose Port of Isafjordur in Iceland	EUROPEAN JOURNAL OF TRANSPORT AND INFRASTRUCTURE RESEARCH			English	Article						Iceland; Fuzzy Logic; Port Master Planning; Stakeholder Analysis	DECISION-MAKING; FUZZY-LOGIC; ENVIRONMENTAL-MANAGEMENT; MULTICRITERIA EVALUATION; LAND MANAGEMENT; ENGAGEMENT; IDENTIFICATION; INVOLVEMENT; PROJECTS; INSIGHTS	The dynamic and ever-increasing complex nature of a port system involves a variety of stakeholders with a broad spectrum of involvement and objectives. In the port master planning, to fulfill the objectives of the various stakeholders and manage conflicts and controversies, a stakeholder analysis is carried out. However, effective and timely engagement of the key stakeholders in the planning proc…	[Eskafi, Majid; Ulfarsson, Gudmundur F.; Thorarinsdottir, Ragnheidur, I] Univ Iceland, Fac Civil & Environm Engn, Hjardarhagi 2-6, IS-107 Reykjavik, Iceland; [Fazeli, Reza] Univ Iceland, Sch Engn & Nat Sci Environm & Nat Resources, Dunhagi 5, IS-107 Reykjavik, Iceland; [Dastgheib, Ali] IHE Delft Inst Water Educ, Dept Water Sci & Engn, Westvest 7, NL-2611 AX Delft, Netherlands; [Taneja, Poonam] De…	Eskafi, M (reprint author), Univ Iceland, Fac Civil & Environm Engn, Hjardarhagi 2-6, IS-107 Reykjavik, Iceland.	mae47@hi.is; rfazeli@hi.is; a.dastgheib@un-ihe.org; p.taneja@tudelft.nl; gfu@hi.is; rith@hi.is; gunste@hi.is	Ulfarsson, Gudmundur F/G-8461-2012	Ulfarsson, Gudmundur F/0000-0002-0094-7531	Doctoral Grants of the University of Iceland Research Fund (Rannsoknarsjodur Haskola Islands), Municipality of Isafjardarbaer; Icelandic Road and Coastal Administration Research Fund (Rannsoknarsjodur Vegagerdarinnar)	The time and expertise contributed by the people in the interviews and other formal and informal groups who were involved in this project are gratefully acknowledged. This research was supported by the Doctoral Grants of the University of Iceland Research Fund (Rannsoknarsjodur Haskola Islands), Municipality of Isafjardarbaer, and the Icelandic Road and Coastal Administration Research Fund (Ranns…	Aaltonen K, 2009, INT J PROJ MANAG, V27, P131, DOI 10.1016/j.ijproman.2008.09.007; Achterkamp Marjolein C, 2008, International Journal of Project Management, V26, P749, DOI 10.1016/j.ijproman.2007.10.001; Ackermann F, 2011, LONG RANGE PLANN, V44, P179, DOI 10.1016/j.lrp.2010.08.001; Akter T, 2005, J ENVIRON MANAGE, V77, P133, DOI 10.1016/j.jenvman.2005.02.015; Alonso P, 2017, J WORK ORGAN PSYCHOL…	104	0	0	5	5	EDITORIAL BOARD EJTIR	JAFFALAAN 5	SECTION TRANSPORT POLICY-TLO, JAFFALAAN 5, JAFFALAAN 5, 2628 BX, NETHERLANDS	1567-7133	1567-7141		EUR J TRANSP INFRAST	Eur. J. Transport. Infrastruct. Res.	2021-09-23	2019	19	3
J	Shin, T; You, JH				Shin, Taekjin; You, Jihae			Changing words: How temporal consistency in a CEO's use of language toward shareholders and stakeholders affects CEO dismissal	CORPORATE GOVERNANCE-AN INTERNATIONAL REVIEW			English	Article						Corporate governance; CEO dismissal; signaling; shareholder value; stakeholders	CORPORATE GOVERNANCE; TOP MANAGEMENT; IMPRESSION MANAGEMENT; STRATEGIC CHANGE; POWER; BOARD; FIRMS; ATTRIBUTIONS; PERFORMANCE; SUCCESSION	Research Question/Issue The present study examines how temporal consistency in the CEO's use of language in public documents affects the board's decision to dismiss the CEO. Research Findings/Insights Using CEOs' letters to shareholders from 304 large firms in the United States in 1998-2007, we found that CEO dismissal risk is lower when the CEO consistently uses language that signals conformity …	[Shin, Taekjin] San Diego State Univ, Fowler Coll Business, Dept Management, 5500 Campanile Dr, San Diego, CA 92182 USA; [You, Jihae] Louisiana State Univ, EJ Ourso Coll Business, Rucks Dept Management, Baton Rouge, LA 70803 USA	Shin, T (reprint author), San Diego State Univ, Fowler Coll Business, Dept Management, 5500 Campanile Dr, San Diego, CA 92182 USA.	tshin@sdsu.edu		Shin, Taekjin/0000-0001-8247-5541			Abrahamson E, 1997, J ORGAN BEHAV, V18, P513, DOI 10.1002/(SICI)1099-1379(199711)18:1+<513::AID-JOB905>3.3.CO;2-#; ALLGEIER AR, 1979, J APPL SOC PSYCHOL, V9, P170, DOI 10.1111/j.1559-1816.1979.tb00802.x; Allison P. D., 1982, SOCIOL METHODOL, V13, P61, DOI [10.2307/270718, DOI 10.2307/270718]; Bansal P, 2004, ACAD MANAGE J, V47, P93, DOI 10.2307/20159562; Bansal P, 2014, ORGAN STUD, V35, P949, DOI…	91	0	0	13	13	WILEY	HOBOKEN	111 RIVER ST, HOBOKEN 07030-5774, NJ USA	0964-8410	1467-8683		CORP GOV-OXFORD	Corp. Gov.	JAN	2020	28	1
J	Ardiana, PA				Ardiana, Putu Agus			Stakeholder Engagement in Sustainability Reporting: Evidence of Reputation Risk Management in Large Australian Companies	AUSTRALIAN ACCOUNTING REVIEW			English	Article; Early Access							ENVIRONMENTAL DISCLOSURES; CLIMATE-CHANGE; IMPRESSION MANAGEMENT; IMAGE REPAIR; OIL-SPILL; ACCOUNTABILITY; MATERIALITY; DIALOGUE; COMMUNICATION; LEGITIMACY	The objective of this research is to examine whether stakeholder engagement in sustainability reporting constitutes the process of managing reputational risk. This research utilises Shrives and Brennan's (2017) framework of rhetorical strategies of non-compliance to obtain empirical evidence of reputation risk management (RRM) in the context of stakeholder engagement in sustainability reporting. …	[Ardiana, Putu Agus] Univ Durham, Sch Business, Mill Hill Lane, Durham DH1 3LB, England	Ardiana, PA (reprint author), Univ Durham, Sch Business, Mill Hill Lane, Durham DH1 3LB, England.	putu.a.ardiana@durham.ac.uk	Ardiana, Putu Agus/S-4594-2016		Indonesia Endowment Fund for Education (Lembaga Pengelola Dana Pendidikan) [20151122044820]	This work was supported by the Indonesia Endowment Fund for Education (Lembaga Pengelola Dana Pendidikan) under Grant No. LPDP 20151122044820.	AccountAbility, 2015, AA1000 STAK ENG STAN; Adams C., 2008, ACCOUNTING AUDITING, V21, P366; Adams C.A., 2004, ACCOUNT AUDIT ACCOUN, V17, P731, DOI DOI 10.1108/09513570410567791; Aerts W, 2005, ACCOUNT ORG SOC, V30, P493, DOI 10.1016/j.aos.2004.07.001; Aerts W, 2001, EUROPEAN ACCOUNTING, V10, P3, DOI DOI 10.1080/09638180122562; Alrazi B, 2016, ACCOUNT BUS RES, V46, P665, DOI 10.1080/00014788.2015.…	115	0	0	11	11	WILEY	HOBOKEN	111 RIVER ST, HOBOKEN 07030-5774, NJ USA	1035-6908	1835-2561		AUST ACCOUNT REV	Aust. Account. Rev.
J	Loeb, DF; Kline, DM; Kroenke, K; Boyd, C; Bayliss, EA; Ludman, E; Dickinson, LM; Binswanger, IA; Monson, SP				Loeb, Danielle F.; Kline, Danielle M.; Kroenke, Kurt; Boyd, Cynthia; Bayliss, Elizabeth A.; Ludman, Evette; Dickinson, L. Miriam; Binswanger, Ingrid A.; Monson, Samantha P.			Designing the relational team development intervention to improve management of mental health in primary care using iterative stakeholder engagement	BMC FAMILY PRACTICE			English	Article							CORONARY-HEART-DISEASE; QUALITY-OF-LIFE; MEDICAL HOME; COLLABORATIVE CARE; SELF-EFFICACY; ILLNESS MANAGEMENT; BIPOLAR DISORDER; PATIENT; PHYSICIAN; DEPRESSION	Background Team-based models of care are efficacious in improving outcomes for patients with mental and physical illnesses. However, primary care clinics have been slow to adopt these models. We used iterative stakeholder engagement to develop an intervention to improve the implementation of team-based care for this complex population. Methods We developed the initial framework for Relational Tea…	[Loeb, Danielle F.; Kline, Danielle M.] Univ Colorado, Sch Med, Acad Off 1, Div Gen Internal Med,Dept Med, Mailstop B180 12631 East 17th Ave, Aurora, CO 80045 USA; [Kroenke, Kurt] Indiana Univ Sch Med, Indianapolis, IN 46202 USA; [Boyd, Cynthia] Johns Hopkins Univ, Sch Med, Baltimore, MD USA; [Bayliss, Elizabeth A.; Binswanger, Ingrid A.] Kaiser Permanente Inst Hlth Res, Aurora, CO USA; [Ludman, …	Loeb, DF (reprint author), Univ Colorado, Sch Med, Acad Off 1, Div Gen Internal Med,Dept Med, Mailstop B180 12631 East 17th Ave, Aurora, CO 80045 USA.	danielle.loeb@cuanschutz.edu		Loeb, Danielle/0000-0003-1688-8799	National Institute of Mental HealthUnited States Department of Health & Human ServicesNational Institutes of Health (NIH) - USANIH National Institute of Mental Health (NIMH) [5K23MH100162]; UC Health System Research Funds; NIMH K23	The study was funded by the National Institute of Mental Health 5K23MH100162 and UC Health System Research Funds. Dr. Loeb (PI) was funded by the NIMH K23 throughout the development of RELATED. The survey study, focus groups, and expert panel were funded by the K23.	American Academy of Family Physicians, 2008, Del Med J, V80, P21; American College of Emergency Physicians, 2009, Ann Emerg Med, V53, P289, DOI 10.1016/j.annemergmed.2008.10.020; [Anonymous], 2016, NAT COMM QUAL ASS; Armstrong CD, 2016, TRIALS, V17, DOI 10.1186/s13063-016-1547-2; Astrop P, 1988, Health Visit, V61, P311; Audet AM, 2006, ARCH INTERN MED, V166, P754, DOI 10.1001/archinte.166.7.754; …	84	1	1	0	0	BMC	LONDON	CAMPUS, 4 CRINAN ST, LONDON N1 9XW, ENGLAND		1471-2296		BMC FAM PRACT	BMC Fam. Pract.	2021-09-06	2019	20	1
J	Vitolla, F; Raimo, N; Rubino, M; Garzoni, A				Vitolla, Filippo; Raimo, Nicola; Rubino, Michele; Garzoni, Antonello			How pressure from stakeholders affects integrated reporting quality	CORPORATE SOCIAL RESPONSIBILITY AND ENVIRONMENTAL MANAGEMENT			English	Article						disclosure; IIRC; integrated reporting; stakeholder pressure; stakeholder theory	SOCIAL-RESPONSIBILITY DISCLOSURE; ENVIRONMENTAL DISCLOSURES; MANAGERIAL BEHAVIOR; EMPIRICAL-EVIDENCE; DETERMINANTS; SUSTAINABILITY; PERFORMANCE; LEGITIMACY; MANAGEMENT; SYSTEM	Integrated reporting (IR) is considered an innovative and effective reporting tool that includes financial and nonfinancial information. Recently, there has been a heightened emphasis on IR from both academic and professional viewpoints. However, despite the importance of stakeholders in the practice of IR, their impact on the report drafting process has not been analysed in any study. Therefore,…	[Vitolla, Filippo; Raimo, Nicola; Rubino, Michele; Garzoni, Antonello] Univ LUM Jean Monnet, Dept Econ & Management, Casamassima, Italy	Vitolla, F (reprint author), SS 100 Km 18, I-70010 Casamassima, BA, Italy.	vitolla@lum.it		Rubino, Michele/0000-0001-7909-545X; Raimo, Nicola/0000-0003-1512-4906; Vitolla, Filippo/0000-0001-9887-4897			Alfiero S., 2017, CORPORATE OWNERSHIP, V15, P444, DOI [10.22495/cocv15i1c2p13, DOI 10.22495/COCV15I1C2P13]; Badia F., 2019, QUALITATIVE RES INTA; Barth ME, 2017, ACCOUNT ORG SOC, V62, P43, DOI 10.1016/j.aos.2017.08.005; Bavagnoli F., 2018, EURAM C 2018 REYKJ; Bendheim C.L., 1998, BUS SOC, V37, P306, DOI DOI 10.1177/000765039803700304; Branco MC, 2008, J BUS ETHICS, V83, P685, DOI 10.1007/s10551-0…	86	2	2	10	10	WILEY	HOBOKEN	111 RIVER ST, HOBOKEN 07030-5774, NJ USA	1535-3958	1535-3966		CORP SOC RESP ENV MA	Corp. Soc. Responsib. Environ. Manag.	NOV	2019	26	6
J	Song, BB; Wen, J				Song, Baobao; Wen, Jing (Taylor)			Online corporate social responsibility communication strategies and stakeholder engagements: A comparison of controversial versus noncontroversial industries	CORPORATE SOCIAL RESPONSIBILITY AND ENVIRONMENTAL MANAGEMENT			English	Article; Early Access						communication strategy; controversial industry; corporate social responsibility; social media; stakeholder engagement	CONSUMER RESPONSES; MINING-INDUSTRY; CSR ACTIVITIES; IMPACT; REPUTATION; BAD; IDENTIFICATION; INFORMATION; PERCEPTIONS; LEGITIMACY	This study attempts to reveal the corporate social responsibility (CSR) programming and communication strategies of companies from controversial versus noncontroversial industry sectors and stakeholders' responses to these online CSR communications. A content analysis of CSR videos from 58 companies among the Fortune 500 and user comments on YouTube found that controversial and noncontroversial i…	[Song, Baobao] Virginia Commonwealth Univ, Coll Humanities & Sci, Richard T Robertson Sch Media & Culture, 901 West Main St, Richmond, VA 23284 USA; [Wen, Jing (Taylor)] Univ South Carolina, Coll Informat & Commun, Sch Journalism & Mass Commun, Columbia, SC 29208 USA	Song, BB (reprint author), Virginia Commonwealth Univ, Coll Humanities & Sci, Richard T Robertson Sch Media & Culture, 901 West Main St, Richmond, VA 23284 USA.	bsong@vcu.edu					Acuti D, 2019, CORP SOC RESP ENV MA, V26, P492, DOI 10.1002/csr.1703; Aerts W, 2009, ACCOUNT ORG SOC, V34, P1, DOI 10.1016/j.aos.2008.02.005; Amor-Esteban V, 2019, CORP SOC RESP ENV MA, V26, P127, DOI 10.1002/csr.1665; Amos GJ, 2018, CORP GOV-INT J BUS S, V18, P1177, DOI 10.1108/CG-01-2018-0006; Aqueveque C, 2018, BUS ETHICS, V27, P222, DOI 10.1111/beer.12183; Bae J, 2006, PUBLIC RELAT REV, V32, …	78	1	1	12	12	WILEY	HOBOKEN	111 RIVER ST, HOBOKEN 07030-5774, NJ USA	1535-3958	1535-3966		CORP SOC RESP ENV MA	Corp. Soc. Responsib. Environ. Manag.
J	Singh, S; Mittal, S				Singh, Shubham; Mittal, Shashank			Analysis of drivers of CSR practices' implementation among family firms in India A stakeholder's perspective	INTERNATIONAL JOURNAL OF ORGANIZATIONAL ANALYSIS			English	Article						Family business; India; Stakeholder management	CORPORATE SOCIAL-RESPONSIBILITY; COMMON METHOD VARIANCE; SOCIOEMOTIONAL WEALTH; MANAGERIAL PERCEPTIONS; SUSTAINABILITY; BUSINESS; PERFORMANCE; STRATEGIES; MANAGEMENT; INDUSTRY	Purpose Differences in institutional environment and governance structures pave the way for heterogeneous nature of different businesses; this, in turn, shapes the way various sections of society act toward each other enacting their responsibilities. Taking into account the unique institutional environment and governance structures of firms in developing economies, this paper aims to build on the…	[Singh, Shubham] Ernst & Young LLP, Dept Advisory Serv, New Delhi, India; [Mittal, Shashank] Rajagiri Business Sch, Dept Org Behav & Human Resources Management, Kochi, Kerala, India	Singh, S (reprint author), Ernst & Young LLP, Dept Advisory Serv, New Delhi, India.	fpm12004.shubham@iimraipur.ac.in					AHLUWALIA IJ, 1986, J DEV ECON, V23, P1, DOI 10.1016/0304-3878(86)90076-3; Amran A, 2012, INT J SUST DEV WORLD, V19, P406, DOI 10.1080/13504509.2012.720292; ANDRIOF J, 2002, UNFOLDING STAKEHOLDE; Arevalo JA, 2011, CORP GOV-INT J BUS S, V11, P399, DOI 10.1108/14720701111159244; Aronoff C., 2004, FAMILY BUSINESS REV, V17, P55, DOI DOI 10.1111/J.1741-6248.2004.00003.X; Astrachan J. H., 2002, FAMILY …	94	2	2	13	13	EMERALD GROUP PUBLISHING LTD	BINGLEY	HOWARD HOUSE, WAGON LANE, BINGLEY BD16 1WA, W YORKSHIRE, ENGLAND	1934-8835	1758-8561		INT J ORGAN ANAL	Int. J. Organ. Anal.	2021-09-02	2019	27	4
J	Goodman, MS; Ackermann, N; Bowen, DJ; Thompson, V				Goodman, Melody S.; Ackermann, Nicole; Bowen, Deborah J.; Thompson, Vetta			Content validation of a quantitative stakeholder engagement measure	JOURNAL OF COMMUNITY PSYCHOLOGY			English	Article						content validation; Delphi process; stakeholder engagement; survey measure	COMMUNITY ENGAGEMENT; PARTICIPATORY RESEARCH; DELPHI; PARTNERSHIPS; OUTCOMES; SCIENCE	Aim Using a stakeholder-engaged approach, this study conducted content validation and item reduction of a quantitative measure of research engagement. Methods A five-round modified Delphi process was used to reach consensus on items. Rounds 1-3 and 5 were conducted using web-based surveys. Round 4 consisted of a 2-day, in-person meeting. Delphi panelists received individualized reports outlining …	[Goodman, Melody S.] NYU, Coll Global Publ Hlth, Dept Biostat, 715 Broadway10th Floor, New York, NY 10003 USA; [Ackermann, Nicole] Washington Univ, Sch Med, Dept Surg, Div Publ Hlth Sci, St Louis, MO 63110 USA; [Bowen, Deborah J.] Univ Washington, Bioeth & Humanities, Seattle, WA 98195 USA; [Thompson, Vetta] Washington Univ, Brown Sch Social Work, St Louis, MO 63110 USA	Goodman, MS (reprint author), NYU, Coll Global Publ Hlth, Dept Biostat, 715 Broadway10th Floor, New York, NY 10003 USA.	melody.goodman@nyu.edu	Goodman, Melody S./H-2887-2019	Goodman, Melody S./0000-0001-8932-624X; Ackermann, Nicole/0000-0001-7411-3233	Patient-Centered Outcomes Research InstitutePatient-Centered Outcomes Research Institute - PCORI [ME-1511-33027]	Patient-Centered Outcomes Research Institute, Grant/Award Number: ME-1511-33027	Abell N, 2009, DEV VALIDATING RAPID; Ahmed SM, 2010, AM J PUBLIC HEALTH, V100, P1380, DOI 10.2105/AJPH.2009.178137; Arora PG, 2015, PROG COMM HLTH PARTN, V9, P549, DOI 10.1353/cpr.2015.0077; Arroyo-Johnson C, 2015, PROG COMM HLTH PARTN, V9, P61, DOI 10.1353/cpr.2015.0026; BELLELKINS J, 2002, ASSESSING CCPH PRINC; Boivin A, 2018, HEALTH EXPECT, V21, P1075, DOI 10.1111/hex.12804; Bowen DJ, 2017, CT…	44	0	0	2	2	WILEY	HOBOKEN	111 RIVER ST, HOBOKEN 07030-5774, NJ USA	0090-4392	1520-6629		J COMMUNITY PSYCHOL	J. Community Psychol.	NOV	2019	47	8
J	Dharmayat, KI; Tran, T; Hardy, V; Chirambo, BG; Thompson, MJ; Ide, N; Carlsson, S; Andersson, B; O'Donoghue, JM; Mastellos, N				Dharmayat, Kanika, I; Tran, Tammy; Hardy, Victoria; Chirambo, Baxter Griphin; Thompson, Matthew J.; Ide, Nicole; Carlsson, Sven; Andersson, Bo; O'Donoghue, John Martin; Mastellos, Nikolaos			Sustainability of 'mHealth' interventions in sub-Saharan Africa: a stakeholder analysis of an electronic community case management project in Malawi	MALAWI MEDICAL JOURNAL			English	Article						mHealth; child health; Malawi; community case management; sustainability; policy impact	CHILDREN; CARE	Background The global health community and funding agencies are currently engaged in ensuring that worthwhile research-based programmes are sustainable. Despite its importance, few studies have analysed the sustainability of global health interventions. In this paper, we aim to explore barriers and facilitators for the wider implementation and sustainability of a mobile health (mtlealth) interven…	[Dharmayat, Kanika, I; Tran, Tammy; O'Donoghue, John Martin; Mastellos, Nikolaos] Imperial Coll London, Sch Publ Hlth, Dept Primary Care & Publ Hlth, Global eHlth Unit, London, England; [Hardy, Victoria; Thompson, Matthew J.; Ide, Nicole] Univ Washington, Dept Family Med, Seattle, WA 98195 USA; [Chirambo, Baxter Griphin] Mzuzu Univ, Fac Hlth Sci, Mzuzu, Malawi; [Carlsson, Sven; Andersson, Bo] Lun…	Mastellos, N (reprint author), Imperial Coll London, Sch Publ Hlth, Dept Primary Care & Publ Hlth, Global eHlth Unit, London, England.	n.mastellos@imperial.ac.uk			European UnionEuropean Union (EU) [305292]	The research leading to these results has received funding from the European Union's Seventh Framework Programme (FP7/2007-2013) under grant agreement no 305292.	Amo-Adjei Joshua, 2013, Tuberc Res Treat, V2013, P419385, DOI 10.1155/2013/419385; Amouzou A, 2014, J GLOB HEALTH, V4, P177, DOI 10.7189/jogh.04.020411; [Anonymous], 2015, SUPPORTINGLIFE EU; Aranda-Jan CB, 2014, BMC PUBLIC HEALTH, V14, DOI 10.1186/1471-2458-14-188; Chirambo GB, 2018, MALAWI MED J, V30, P6, DOI 10.4314/mmj.v30i1.2; Goel S, 2013, JMIR MHEALTH UHEALTH, V1, DOI 10.2196/mhealth.2688; …	32	0	0	0	0	MED COLL MALAWI	CHICHIRI	MALAWAI MEDICAL JOURNAL, PRIVATE BAG 360, CHICHIRI, BLANTYRE 3 00000, MALAWI	1995-7262	1995-7270		MALAWI MED J	Malawi Med. J.	SEP	2019	31	3
J	Peng, L; Tan, J; Lin, L; Xu, DD				Peng, Li; Tan, Jing; Lin, Lei; Xu, Dingde			Understanding sustainable disaster mitigation of stakeholder engagement: Risk perception, trust in public institutions, and disaster insurance	SUSTAINABLE DEVELOPMENT			English	Article						China; disaster insurance; landslides; risk perception; stakeholder engagement; sustainable disaster mitigation; trust	GORGES RESERVOIR AREA; FLOOD RISK; VULNERABILITY; INFORMATION; MANAGEMENT; GOVERNMENT; REPOSITORY; MODEL	Many rural settlements in China's western mountainous regions are affected by mountain disasters, such as landslides and mudslides. For residents living in landslide-prone areas, behaviors related to disaster risk mitigation (such as purchasing disaster insurance) are inevitably affected by disaster risk perception. Due to the substantial differences in disaster occurrence patterns, landslide-rel…	[Peng, Li] Chinese Acad Sci, Inst Mt Hazards & Environm, Chengdu, Sichuan, Peoples R China; [Tan, Jing; Lin, Lei] Southwestern Univ Finance & Econ, China Western Econ Res Ctr, Chengdu, Sichuan, Peoples R China; [Xu, Dingde] Sichuan Agr Univ, Coll Management, Sichuan Ctr Rural Dev Res, Chengdu, Sichuan, Peoples R China	Peng, L (reprint author), Chinese Acad Sci, Inst Mt Hazards & Environm, Mt Dev Res Ctr, Chengdu, Sichuan, Peoples R China.	pengli@imde.ac.cn					Allum N, 2007, RISK ANAL, V27, P935, DOI 10.1111/j.1539-6924.2007.00933.x; Ardaya AB, 2017, INT J DISAST RISK RE, V25, P227, DOI 10.1016/j.ijdrr.2017.09.006; BIEL A, 1995, SCAND J PSYCHOL, V36, P25, DOI 10.1111/j.1467-9450.1995.tb00965.x; Botzen WJW, 2009, WATER RESOUR RES, V45, DOI 10.1029/2009WR007743; Coleman J., 1990, FDN SOCIAL THEORY; Cutter SL, 2000, ANN ASSOC AM GEOGR, V90, P713, DOI 10.1…	45	2	2	8	8	WILEY	HOBOKEN	111 RIVER ST, HOBOKEN 07030-5774, NJ USA	0968-0802	1099-1719		SUSTAIN DEV	Sustain. Dev.	SEP	2019	27	5
J	Kalibala, S; Nutley, T				Kalibala, Samuel; Nutley, Tara			Engaging Stakeholders, from Inception and Throughout the Study, is Good Research Practice to Promote use of Findings	AIDS AND BEHAVIOR			English	Article						Research utilization; Knowledge translation; Research advisory committees; Capacity strengthening; Stakeholder engagement; HIV operations research	TRANSLATION; POLICY	The need for research-informed programming and policy making is well established. However, there is limited evidence that, when researchers actively promote utilization of research findings, stakeholders use such findings for decision making in low- and middle-income countries (LMIC). A common barrier for research uptake in LMIC is that researchers focus on passive dissemination of final findings…	[Kalibala, Samuel] Project SOAR, Palladium, 4301 Connecticut Ave,Suite 280, Washington, DC 20008 USA; [Nutley, Tara] Palladium, Data Informat & Analyt Solut, 308 West Rosemary St,Suite 203, Chapel Hill, NC 27517 USA	Kalibala, S (reprint author), Project SOAR, Palladium, 4301 Connecticut Ave,Suite 280, Washington, DC 20008 USA.	skalibala@popcouncil.org; tara.nutley@thepalladiumgroup.com			President's Emergency Plan for AIDS ReliefUnited States Agency for International Development (USAID) [AID-OAA-A-14-00060]; United States Agency for International Development (USAID)United States Agency for International Development (USAID) [AID-OAA-A-14-00060]	Project SOAR (Cooperative Agreement AID-OAA-A-14-00060) is made possible by the generous support of the American people through the President's Emergency Plan for AIDS Relief and the United States Agency for International Development (USAID).	Armstrong R, 2006, J PUBLIC HEALTH-UK, V28, P384, DOI 10.1093/pubmed/fdl072; Butler L, 2017, INCREASING PEDIAT HI; De Leeuw E, 2008, CRIT PUBLIC HEALTH, V18, P5, DOI DOI 10.1080/09581590801949924; Ginexi EM, 2006, EVAL HEALTH PROF, V29, P334, DOI 10.1177/0163278706290409; Green LW, 2009, ANNU REV PUBL HEALTH, V30, P151, DOI 10.1146/annurev.publhealth.031308.100049; Hawkes S, 2012, GLOB PUBLIC HEA…	28	0	0	0	0	SPRINGER/PLENUM PUBLISHERS	NEW YORK	233 SPRING ST, NEW YORK, NY 10013 USA	1090-7165	1573-3254		AIDS BEHAV	AIDS Behav.	SEP	2019	23			2	SI
J	Lu, XH				Lu, Xiaohe			Incomplete Contracts and Stakeholder Theory	BUSINESS & PROFESSIONAL ETHICS JOURNAL			English	Article						incomplete contracts; efficiency; reform of state-owned enterprises; stakeholder theory; trust		If market transactions are optimal, why do so many transactions occur within firms themselves? Ronald H. Coase explains this phenomenon by arguing that market transaction costs differ from intra-company transaction costs and that clear intra-intra-firm property rights have the effect of reducing transaction costs. But what exactly are the relevant transaction costs, and what factors determine the…	[Lu, Xiaohe] Shanghai Acad Social Sci, Ctr Business Eth Studies, Shanghai, Peoples R China; [Lu, Xiaohe] Shanghai Acad Social Sci, Inst Philosophy, Shanghai, Peoples R China	Lu, XH (reprint author), Shanghai Acad Social Sci, Ctr Business Eth Studies, Shanghai, Peoples R China.; Lu, XH (reprint author), Shanghai Acad Social Sci, Inst Philosophy, Shanghai, Peoples R China.	lxh@sass.org.cn					[Anonymous], 2018, NOBEL PRIZE WINNER H; Brousseau Eric, 2011, EC CONTRACTS THEORIE; Chenggang Xu, 2006, FIRMS CONTRACTS FINA, P14; Coase Ronald H., 2014, FIRM MARKET LAW; Coase Ronald H. Coase, 2010, NATURE FIRM ORIGINS, P298; DRUCKER PF, 1986, FRONTIERS MANAGEMENT; Fei Fangyu, 2011, INCOMPLETE CONTRACTS; Freeman R. E., 2006, STRATEGIC MANAGEMENT; Hart Oliver, 2006, FIRMS CONTRACTS FINA; Koehn D…	18	0	0	2	2	PHILOSOPHY DOCUMENTATION CENTER	CHARLOTTESVILLE	PO BOX 7147, CHARLOTTESVILLE, VA 22906-7147 USA	0277-2027	2153-7828		BUS PROF ETHICS J	Bus. Prof. Ethics J	FAL	2019	38	3
J	Falcone, PM; Garcia, SG; Imbert, E; Lijo, L; Moreira, MT; Tani, A; Tartiu, VE; Morone, P				Falcone, Pasquale Marcello; Gonzalez Garcia, Sara; Imbert, Enrica; Lijo, Lucia; Teresa Moreira, Maria; Tani, Almona; Tartiu, Valentina Elena; Morone, Piergiuseppe			Transitioning towards the bio-economy: Assessing the social dimension through a stakeholder lens	CORPORATE SOCIAL RESPONSIBILITY AND ENVIRONMENTAL MANAGEMENT			English	Article						bio-based products; SLCA; social impacts; social innovation; stakeholder analysis	LIFE CYCLE ASSESSMENT; SUSTAINABILITY ASSESSMENT; BUSINESS MODELS; INNOVATION; ASSESSMENTS; INTEGRATION; INDICATORS; BIOECONOMY; PLASTICS; SYSTEM	International institutions are calling for a transition towards more sustainable systems of production and consumption. In this transition, sustainable innovations are expected to play an ever-increasing role. In particular, the production of innovative bio-based products-products wholly or partly derived from biological materials or from innovative production processes and/or innovative biomass …	[Falcone, Pasquale Marcello; Imbert, Enrica; Tani, Almona; Tartiu, Valentina Elena; Morone, Piergiuseppe] Unitelma Sapienza Univ Rome, Bioecon Transit Res Grp, Viale Regina Elena 291, I-00161 Rome, Italy; [Gonzalez Garcia, Sara; Lijo, Lucia; Teresa Moreira, Maria] Univ Santiago de Compostela, Inst Technol, Dept Chem Engn, Santiago, Spain	Falcone, PM (reprint author), Unitelma Sapienza Univ Rome, Bioecon Transit Res Grp, Viale Regina Elena 291, I-00161 Rome, Italy.	pasquale.falcone@unitelmasapienza.it		Falcone, Pasquale Marcello/0000-0001-8926-5280	European Union's Horizon 2020 [727740]	European Union's Horizon 2020, Grant/Award Number: 727740	Alvarez-Chavez CR, 2012, J CLEAN PROD, V23, P47, DOI 10.1016/j.jclepro.2011.10.003; Aparcana S, 2013, INT J LIFE CYCLE ASS, V18, P1116, DOI 10.1007/s11367-013-0559-3; Ardito L., 2018, CORP SOC RESP ENV MA, V25, P106; Ayuso S, 2011, IND MANAGE DATA SYST, V111, P1399, DOI 10.1108/02635571111182764; Benoit C, 2009, GUIDELINES SOCIAL LI; Blackstock KL, 2007, ECOL ECON, V60, P726, DOI 10.1016/j.ecolec…	67	3	3	7	7	WILEY	HOBOKEN	111 RIVER ST, HOBOKEN 07030-5774, NJ USA	1535-3958	1535-3966		CORP SOC RESP ENV MA	Corp. Soc. Responsib. Environ. Manag.	SEP	2019	26	5
J	Gaglioti, AH; Walston, D; Guzman, CEV; Dera, NT; Ortiz, C; Wright, LC; Roberts, T; Parker, S; Young, V				Gaglioti, Anne H.; Walston, Denita; Vasquez Guzman, Cirila Estela; Dera, Nikita Toppin; Ortiz, Clarissa; Wright, LaShun C.; Roberts, Tisa; Parker, Sharon; Young, Vicki			A Practical Approach to Establishing a Practice-Based Research Network Stakeholder Engagement Infrastructure	JOURNAL OF THE AMERICAN BOARD OF FAMILY MEDICINE			English	Article						Needs Assessment; Organizations; Practice-Based Research	PATIENT; PBRNS	Introduction: While there have been several articles detailing the importance of stakeholder engagement in research broadly and in practice-based research networks (PBRNs) specifically, few of these articles offer a replicable engagement approach that is detailed enough to translate to another setting. The goal of this article is to offer a detailed example of building stakeholder engagement infr…	[Gaglioti, Anne H.; Walston, Denita; Dera, Nikita Toppin] Morehouse Sch Med, Natl Ctr Primary Care, Atlanta, GA 30310 USA; [Gaglioti, Anne H.] Morehouse Sch Med, Dept Family Med, Atlanta, GA 30310 USA; [Vasquez Guzman, Cirila Estela] Univ New Mexico, Dept Sociol, Albuquerque, NM 87131 USA; [Ortiz, Clarissa] Florida Assoc Community Hlth Ctr, Tallahassee, FL USA; [Wright, LaShun C.] Georgia Primary…	Gaglioti, AH (reprint author), Natl Ctr Primary Care, 720 Westview Dr SW, Atlanta, GA 30310 USA.	agaglioti@msm.edu			Patient-Centered Outcomes Research Institute (PCORI) Eugene Washington PCORI Engagement AwardPatient-Centered Outcomes Research Institute - PCORI [EAIN-3315]	This work was funded through a Patient-Centered Outcomes Research Institute (PCORI) Eugene Washington PCORI Engagement Award (EAIN-3315).	BORKAN J, 1999, DOING QUALITATIVE RE, P179; Christopher S, 2008, AM J PUBLIC HEALTH, V98, P1398, DOI 10.2105/AJPH.2007.125757; Concannon TW, 2012, J GEN INTERN MED, V27, P985, DOI 10.1007/s11606-012-2037-1; Davis MM, 2012, J HEALTHC LEADERSH, V4, P107, DOI 10.2147/JHL.S16441; Deverka PA, 2012, J COMP EFFECT RES, V1, P181, DOI 10.2217/CER.12.7; Dolor RJ, 2015, CTS-CLIN TRANSL SCI, V8, P638, DOI 10…	15	1	1	0	0	AMER BOARD FAMILY MEDICINE	LEXINGTON	2228 YOUNG DR, LEXINGTON, KY 40505 USA	1557-2625	1558-7118		J AM BOARD FAM MED	J. Am. Board Fam. Med.	SEP-OCT	2019	32	5
J	Papagiannakis, G; Voudouris, I; Lioukas, S; Kassinis, G				Papagiannakis, Giorgos; Voudouris, Irini; Lioukas, Spyros; Kassinis, George			Environmental management systems and environmental product innovation: The role of stakeholder engagement	BUSINESS STRATEGY AND THE ENVIRONMENT			English	Article						environmental management systems; environmental product innovation; ISO 14001; quality management systems; stakeholder engagement	GREEN INNOVATION; BUSINESS PERFORMANCE; MANUFACTURING FIRMS; SUSTAINABILITY; CERTIFICATION; INTEGRATION; STRATEGY; CUSTOMER; ADOPTION; SCHEME	Environmental product innovation (EPI) is an imperative for contemporary business as it enhances firm competitiveness and provides significant societal benefits. Arguments that the use of environmental management systems-such as ISO 14001-may enhance EPI have not been empirically supported. In this study, we argue that the environmental management systems-EPI relationship is contingent upon the l…	[Papagiannakis, Giorgos; Voudouris, Irini; Lioukas, Spyros] Athens Univ Econ & Business, Dept Management Sci & Technol, Patission 76, Athens 10434, Greece; [Kassinis, George] Univ Cyprus, Sch Econ & Management, Aglantzia, Cyprus	Papagiannakis, G (reprint author), Athens Univ Econ & Business, Dept Management Sci & Technol, Patission 76, Athens 10434, Greece.	gpapagian@aueb.gr		Papagiannakis, Giorgos/0000-0003-3845-1651			Aiken L. S., 1991, MULTIPLE REGRESSION; Aragon-Correa JA, 2003, ACAD MANAGE REV, V28, P71; Aschehoug SH, 2012, J CLEAN PROD, V31, P1, DOI 10.1016/j.jclepro.2012.02.031; Bansal P, 2003, J BUS ETHICS, V46, P289, DOI 10.1023/A:1025536731830; Benner MJ, 2003, ACAD MANAGE REV, V28, P238, DOI 10.2307/30040711; Bettinazzi E. L. M., 2015, DRUID15 C; Boiral O, 2018, INT J MANAG REV, V20, P411, DOI 10.1111…	68	0	0	24	24	WILEY	HOBOKEN	111 RIVER ST, HOBOKEN 07030-5774, NJ USA	0964-4733	1099-0836		BUS STRATEG ENVIRON	Bus. Strateg. Environ.	SEP	2019	28	6
J	Zhang, F; Zhu, L				Zhang, Feng; Zhu, Lei			Enhancing corporate sustainable development: Stakeholder pressures, organizational learning, and green innovation	BUSINESS STRATEGY AND THE ENVIRONMENT			English	Article						China; corporate sustainable development; green innovation; organizational learning; stakeholder pressures	PRODUCT INNOVATION; ENVIRONMENTAL INNOVATION; INSTITUTIONAL PRESSURES; TECHNOLOGY VENTURES; EMPIRICAL-EVIDENCE; SELF-REGULATION; PERFORMANCE; MANAGEMENT; EXPLOITATION; EXPLORATION	Green innovation has become the main path toward achieving corporate sustainable development. Despite the centrality of organizational learning in firms pursuing green activities, little research has considered its role in the relationship between stakeholder pressures and green innovation. By combining stakeholder theory and organizational learning theory, this study explores whether environment…	[Zhang, Feng] South China Univ Technol, Sch Business Adm, Guangzhou, Guangdong, Peoples R China; [Zhu, Lei] Guangdong Univ Finance & Econ, Sch Business Adm, 21 Luntou Rd, Guangzhou 510320, Guangdong, Peoples R China	Zhu, L (reprint author), Guangdong Univ Finance & Econ, Sch Business Adm, 21 Luntou Rd, Guangzhou 510320, Guangdong, Peoples R China.	zhulei200100@126.com		Zhang, Feng/0000-0003-0369-5277			Ahuja G, 2008, ACAD MANAG ANN, V2, P1, DOI 10.1080/19416520802211446; Akgun AE, 2009, J ENG TECHNOL MANAGE, V26, P103, DOI 10.1016/j.jengtecman.2009.06.008; Albort-Morant G, 2016, J BUS RES, V69, P4912, DOI 10.1016/j.jbusres.2016.04.052; ANDERSON JC, 1988, PSYCHOL BULL, V103, P411, DOI 10.1037/0033-2909.103.3.411; Ar IM, 2011, EUR J INNOV MANAG, V14, P172, DOI 10.1108/14601061111124885; Atuahene-…	102	4	4	34	34	WILEY	HOBOKEN	111 RIVER ST, HOBOKEN 07030-5774, NJ USA	0964-4733	1099-0836		BUS STRATEG ENVIRON	Bus. Strateg. Environ.	SEP	2019	28	6
J	Xu, J; Wei, JC; Lu, LD				Xu, Jia; Wei, Jiuchang; Lu, Liangdong			Strategic stakeholder management, environmental corporate social responsibility engagement, and financial performance of stigmatized firms derived from Chinese special environmental policy	BUSINESS STRATEGY AND THE ENVIRONMENT			English	Article						density of local stigmatized firms; environmental CSR engagement; financial performance; propensity score matching; stakeholder-oriented governance; strategic stakeholder management	IMPRESSION MANAGEMENT; ORGANIZATIONAL LEGITIMACY; INSTITUTIONAL INVESTORS; GOVERNANCE; IMPACT; INDUSTRY; OWNERSHIP; PREFERENCES; ORIENTATION; REPUTATION	We draw upon the stigma literature and strategic stakeholder management model to develop a framework capable of explaining the link between environmental corporate social responsibility (ECSR) engagement and financial performance of stigmatized firms, taking stakeholder-oriented governance and density of local stigmatized firms into consideration. Using a uniquely compiled dataset of Chinese firm…	[Xu, Jia; Wei, Jiuchang; Lu, Liangdong] Univ Sci & Technol China, Sch Management, 96 JinZhai Rd, Hefei 230026, Anhui, Peoples R China; [Wei, Jiuchang] Tsinghua Univ, Sch Publ Policy & Management, Ctr Crisis Management Res, Beijing Planning Off Philosophy & Social Sci, Beijing, Peoples R China	Lu, LD (reprint author), Univ Sci & Technol China, Sch Management, 96 JinZhai Rd, Hefei 230026, Anhui, Peoples R China.	luliangd@ustc.edu.cn		Xu, Jia/0000-0001-8282-1301; Wei, Jiuchang/0000-0003-4884-0669			Agrawal A, 1996, J FINANC QUANT ANAL, V31, P377, DOI 10.2307/2331397; Aguinis H, 2012, J MANAGE, V38, P932, DOI 10.1177/0149206311436079; Akhigbe A, 2017, REV FINANC ECON, V32, P1, DOI 10.1016/j.rfe.2016.09.001; Akhigbe A, 2013, INT REV FINANC ANAL, V29, P24, DOI 10.1016/j.irfa.2013.01.007; Amaeshi K, 2016, J BUS ETHICS, V134, P135, DOI 10.1007/s10551-014-2420-4; Bansal P, 2004, ACAD MANAGE J, V4…	114	1	1	26	26	WILEY	HOBOKEN	111 RIVER ST, HOBOKEN 07030-5774, NJ USA	0964-4733	1099-0836		BUS STRATEG ENVIRON	Bus. Strateg. Environ.	SEP	2019	28	6
J	Kumar, K; Boesso, G; Batra, R; Yao, J				Kumar, Kamalesh; Boesso, Giacomo; Batra, Rishtee; Yao, Jun			Explicit and implicit corporate social responsibility: Differences in the approach to stakeholder engagement activities of US and Japanese companies	BUSINESS STRATEGY AND THE ENVIRONMENT			English	Article						cross-cultural CSR; CSR in the United States and Japan; institutional theory and CSR; stakeholder engagement activities; stakeholder management; stakeholder management in the United States and Japan	MANAGEMENT; CSR; GOVERNANCE; SUSTAINABILITY; PERSPECTIVES; CULTURE; SYSTEMS	This study uses the theoretical frameworks of institutional theory and comparative capitalism to demonstrate how cross-cultural differences in national institutional frameworks are related to differences in the meaning and the nature of corporate social responsibility (CSR) and, as a result, how they create different incentives and opportunities for companies to engage in stakeholder management a…	[Kumar, Kamalesh] Univ Michigan, Coll Business, Dearborn, MI 48128 USA; [Boesso, Giacomo] Univ Padua, Dept Econ & Management, Padua, Italy; [Batra, Rishtee] St Josephs Univ, Haub Sch Business, Philadelphia, PA 19131 USA; [Yao, Jun] Meiji Univ, Sch Commerce, Tokyo, Japan	Boesso, G (reprint author), Univ Padua, Dept Econ & Management, Padua, Italy.	giacomo.boesso@unipd.it					Aguilera RV, 2003, ACAD MANAGE REV, V28, P447, DOI 10.5465/amr.2003.10196772; Aguinis H, 2012, J MANAGE, V38, P932, DOI 10.1177/0149206311436079; Ben-Amar W, 2018, BUS STRATEG ENVIRON, V27, P1609, DOI 10.1002/bse.2227; Boesso G, 2009, ACCOUNT FORUM, V33, P162, DOI 10.1016/j.accfor.2008.07.010; Brucksch S., 2009, JAPANSTUDIEN, V20, P307, DOI [10.1080/09386491.2009.11826984, DOI 10.1080/09386491.20…	36	2	2	9	9	WILEY	HOBOKEN	111 RIVER ST, HOBOKEN 07030-5774, NJ USA	0964-4733	1099-0836		BUS STRATEG ENVIRON	Bus. Strateg. Environ.	SEP	2019	28	6
J	Cohen, MA				Cohen, Marc A.			The problem of imposing risk and the procedural dimension of stakeholder management	BUSINESS AND SOCIETY REVIEW			English	Article								The case Caprica Energy and Its Choices concerns a fictionalized energy corporation choosing between three potential drilling sites. According to the published Teaching Note, the case is an exercise in the stakeholder approach to business: it requires balancing profit considerations with potential harm to those who live near those drilling sites. Though unintended, the case raises a further quest…	[Cohen, Marc A.] Seattle Univ, Dept Management, Seattle, WA 98122 USA; [Cohen, Marc A.] Seattle Univ, Dept Philosophy, Seattle, WA 98122 USA	Cohen, MA (reprint author), Seattle Univ, Dept Management, Seattle, WA 98122 USA.	cohenm@seattleu.edu					Anderson Elizabeth, 2002, U PENN LAW REV, V148, P1503, DOI DOI 10.2307/3312748; Bullard Robert D., 1987, MID-AM REV SOCIOL, V12, P21; Cohen MA, 2018, ETHICAL THEORY MORAL, V21, P585, DOI 10.1007/s10677-018-9906-6; EASTERBROOK FH, 1982, MICH LAW REV, V80, P1155, DOI 10.2307/1288576; Erman E, 2018, ETHICAL THEORY MORAL, V21, P207, DOI 10.1007/s10677-018-9881-y; EVAN WM, 1988, ETHICAL THEORY BUSIN, …	28	0	0	0	0	WILEY	HOBOKEN	111 RIVER ST, HOBOKEN 07030-5774, NJ USA	0045-3609	1467-8594		BUS SOC REV	Bus. Soc. Rev.	SEP	2019	124	3
J	Zhuang, TZ; Qian, QK; Visscher, HJ; Elsinga, MG; Wu, WD				Zhuang, Taozhi; Qian, Queena K.; Visscher, Henk J.; Elsinga, Marja G.; Wu, Wendong			The role of stakeholders and their participation network in decision-making of urban renewal in China: The case of Chongqing	CITIES			English	Article						Urban renewal; Decision making; Stakeholder analysis; Social network analysis; China	SOCIAL NETWORK; PUBLIC-PARTICIPATION; CONSTRUCTION PROJECTS; POLICY NETWORKS; INFRASTRUCTURE; REGENERATION; SUSTAINABILITY; REDEVELOPMENT; INFORMATION; PERFORMANCE	Since the late 1970s, China's fast growth of economy and urbanization have driven large-scale urban renewal projects. To deal with complex urban problems, urban renewal requires integrated, coordinated and multifaceted strategies involving a wide range of stakeholders. A deeper understanding of the stakeholders in the decision-making process is an essential step towards sustainable urban renewal.…	[Zhuang, Taozhi; Qian, Queena K.; Visscher, Henk J.; Elsinga, Marja G.] Delft Univ Technol, Fac Architecture & Built Environm, POB 5043, NL-2600 GA Delft, Netherlands; [Wu, Wendong] Tongji Univ, Sch Econ & Management, Siping Rd 1500, Shanghai 200092, Peoples R China	Zhuang, TZ (reprint author), Delft Univ Technol, Fac Architecture & Built Environm, POB 5043, NL-2600 GA Delft, Netherlands.	t.zhuang@tudelft.nl; k.qian@tudelft.nl; H.J.Visscher@tudelft.nl; M.G.Elsinga@tudelft.nl			China Scholarship CouncilChina Scholarship Council; Delft University of Technology; Delft Technology Fellowship (2014-2019)	This work is supported by the China Scholarship Council and the Delft University of Technology. The second author is grateful for the Delft Technology Fellowship (2014-2019) for its generous funding support. The authors would also like to acknowledge the editing by Dr. Paul W. Fox of an earlier draft of this paper.	Adams D, 2001, LAND USE POLICY, V18, P245, DOI 10.1016/S0264-8377(01)00019-9; August M, 2016, CITIES, V57, P25, DOI 10.1016/j.cities.2015.12.004; Badi S, 2017, IND MARKET MANAG, V60, P204, DOI 10.1016/j.indmarman.2016.03.014; Bodin O, 2009, GLOBAL ENVIRON CHANG, V19, P366, DOI 10.1016/j.gloenvcha.2009.05.002; Borgatti S. P, 2002, UCIRTET WINDOWS SOFT; Brabham DC, 2012, J APPL COMMUN RES, V40, P30…	83	3	3	70	74	ELSEVIER SCI LTD	OXFORD	THE BOULEVARD, LANGFORD LANE, KIDLINGTON, OXFORD OX5 1GB, OXON, ENGLAND	0264-2751	1873-6084		CITIES	Cities	SEP	2019	92
J	Francis, B; Hasan, I; Liu, LL; Wang, HZ				Francis, Bill; Hasan, Iftekhar; Liu, Liuling; Wang, Haizhi			Employee Treatment and Contracting with Bank Lenders: An Instrumental Approach for Stakeholder Management	JOURNAL OF BUSINESS ETHICS			English	Article						Employee treatment; Stakeholder management; Instrumental approach; Cost of bank loans; Loan covenants	CORPORATE SOCIAL-RESPONSIBILITY; HUMAN-RESOURCE ARCHITECTURE; FINANCIAL PERFORMANCE; SHAREHOLDER VALUE; FIRM PERFORMANCE; INVESTMENT; REPUTATION; IMPACT; DEBT; DETERMINANTS	Adopting an instrumental approach for stakeholder management, we focus on two primary stakeholder groups (employees and creditors) to investigate the relationship between employee treatment and loan contracts with banks. We find strong evidence that fair employee treatment reduces loan price and limits the use of financial covenants. In addition, we document that relationship bank lenders price b…	[Francis, Bill] Rensselaer Polytech Inst, Lally Sch Management, 110 8th St,Pittsburgh Bldg, Troy, NY 12180 USA; [Hasan, Iftekhar] Fordham Univ, 45 Columbus Ave,5th Floor, New York, NY 10023 USA; [Hasan, Iftekhar] Bank Finland, 45 Columbus Ave,5th Floor, New York, NY 10023 USA; [Hasan, Iftekhar] Univ Sydney, 45 Columbus Ave,5th Floor, New York, NY 10023 USA; [Liu, Liuling] Bowling Green State Univ…	Wang, HZ (reprint author), IIT, Stuart Sch Business, 565 W Adams St, Chicago, IL 60661 USA.; Wang, HZ (reprint author), Zhongnan Univ Econ & Law, Wuhan, Hubei, Peoples R China.	francb@rpi.edu; ihasan@fordham.edu; liulinl@bgsu.edu; hwang23@stuart.iit.edu		Hasan, Iftekhar/0000-0003-2469-0539	Research Bureau at People's Bank of China; Major Program of the National Natural Science Foundation of ChinaNational Natural Science Foundation of China [13ZD016]; Key Program of the National Natural Science Foundation of ChinaNational Natural Science Foundation of China [12AZD095]	This research is supprted by the Research Bureau at People's Bank of China, the Major Program of the National Natural Science Foundation of China (Grant 13&ZD016, and the Key Program of the National Natural Science Foundation of China (Grant 12AZD095).	AGLE BR, 1999, BUSINESS SOC, V38, P326, DOI DOI 10.1177/000765039903800305; Almeida H, 2007, REV FINANC STUD, V20, P1429, DOI 10.1093/rfs/hhm019; ALTMAN EI, 1968, J FINANC, V23, P589, DOI 10.2307/2978933; Ambrosini V, 2001, J MANAGE STUD, V38, P811, DOI 10.1111/1467-6486.00260; Bae KH, 2011, J FINANC ECON, V100, P130, DOI 10.1016/j.jfineco.2010.10.019; BARNEY J, 1991, J MANAGE, V17, P99, DOI 10.1…	118	1	1	3	3	SPRINGER	DORDRECHT	VAN GODEWIJCKSTRAAT 30, 3311 GZ DORDRECHT, NETHERLANDS	0167-4544	1573-0697		J BUS ETHICS	J. Bus. Ethics	SEP	2019	158	4
J	Elsbach, KD; Cable, DM				Elsbach, Kimberly D.; Cable, Daniel M.			Explaining Stakeholder Identification with Moderate Prestige Collectives: A Study of NASCAR Fans	ORGANIZATION STUDIES			English	Article						authenticity; identification; self-expression	PERCEIVED EXTERNAL PRESTIGE; ORGANIZATIONAL IDENTIFICATION; DIRTY WORK; IDENTITY; MODEL; CONCEPTUALIZATION; VALIDATION; TACTICS; JUSTICE; IMPACT	Through two studies of fans who identified with the collective known as NASCAR (the National Association for Stock Car Auto Racing hereafter referred to as Nascar), we examine why stakeholders identify with collectives that are perceived as only moderately prestigious (given that high prestige has been shown, empirically, to be the primary predictor of collective identification because it enhance…	[Elsbach, Kimberly D.] Univ Calif Davis, Grad Sch Management, Management, Davis, CA 95616 USA; [Elsbach, Kimberly D.] Univ Calif Davis, Grad Sch Management, Leadership, Davis, CA 95616 USA; [Cable, Daniel M.] London Business Sch, London, England	Elsbach, KD (reprint author), Univ Calif Davis, Grad Sch Management, 540 Alumni Lane, Davis, CA 95616 USA.	kdelsbach@ucdavis.edu					Abrams D., 1990, SOCIAL IDENTITY THEO; Albert S., 1985, RES ORGAN BEHAV, V7, P263, DOI DOI 10.1057/CRR.2008.31; Ashforth BE, 1999, ACAD MANAGE REV, V24, P413, DOI 10.5465/AMR.1999.2202129; ASHFORTH BE, 1989, ACAD MANAGE REV, V14, P20, DOI 10.2307/258189; Ashforth BE, 2007, ACAD MANAGE J, V50, P149; Bamber EM, 2002, AUDITING-J PRACT TH, V21, P21, DOI 10.2308/aud.2002.21.2.21; Bartel C. A., 2016, O…	82	1	1	4	5	SAGE PUBLICATIONS LTD	LONDON	1 OLIVERS YARD, 55 CITY ROAD, LONDON EC1Y 1SP, ENGLAND	0170-8406	1741-3044		ORGAN STUD	Organ. Stud.	SEP	2019	40	9
J	Berman, SL; Johnson-Cramer, ME				Berman, Shawn L.; Johnson-Cramer, Michael E.			Stakeholder Theory: Seeing the Field Through the Forest	BUSINESS & SOCIETY			English	Article						academic fields; Freeman; Social Issues in Management (SIM); stakeholder theory	CORPORATE; RESPONSIBILITY; BUSINESS; ETHICS	Does stakeholder theory constitute an established academic field? Our answer is both "yes" and "no." In the more than quarter-century since Freeman's seminal contribution in 1984, this domain has acquired some of the administrative, social, and disciplinary trappings of an established field. Stakeholder research has coalesced around a unique intellectual position: that corporations must be unders…	[Berman, Shawn L.] Univ New Mexico, Anderson Sch Management, Management, Albuquerque, NM 87131 USA; [Johnson-Cramer, Michael E.] Bucknell Univ, Global Strategy & Eth, Lewisburg, PA 17837 USA; [Johnson-Cramer, Michael E.] Bucknell Univ, Sch Management, Lewisburg, PA 17837 USA	Berman, SL (reprint author), Univ New Mexico, Anderson Sch Management, MSC 05-3090, Albuquerque, NM 87131 USA.	sberman@unm.edu					Agle BR, 2008, BUS ETHICS Q, V18, P153, DOI 10.5840/beq200818214; Asher CC, 2005, J MANAG GOV, V9, P5, DOI 10.1007/s10997-005-1570-2; BARNEY JB, 1994, STRATEGIC MANAGE J, V15, P175, DOI 10.1002/smj.4250150912; Berman SL, 1999, ACAD MANAGE J, V42, P488, DOI 10.2307/256972; Bosse DA, 2009, STRATEGIC MANAGE J, V30, P447, DOI 10.1002/smj.743; Clarkson M., 1994, BUSINESS SOC, V33, P82, DOI DOI 10.1177…	43	3	3	6	13	SAGE PUBLICATIONS INC	THOUSAND OAKS	2455 TELLER RD, THOUSAND OAKS, CA 91320 USA	0007-6503	1552-4205		BUS SOC	Bus. Soc.	SEP	2019	58	7			SI
J	Schaltegger, S; Horisch, J; Freeman, RE				Schaltegger, Stefan; Hoerisch, Jacob; Freeman, R. Edward			Business Cases for Sustainability: A Stakeholder Theory Perspective	ORGANIZATION & ENVIRONMENT			English	Article						stakeholder theory; business cases; corporate sustainability; sustainability management; business cases for sustainability; management of stakeholder relationships; triple win; stakeholder business case for sustainability; sustainability performance; business performance	CORPORATE SOCIAL-RESPONSIBILITY; ENVIRONMENTAL-MANAGEMENT; BOTTOM-LINE; FIRM; PERFORMANCE; GOVERNANCE; ORGANIZATIONS; ENGAGEMENT; MODELS; TOOLS	The "business case for sustainability" is a notion often referenced in the corporate sustainability and corporate social responsibility literature. Whereas some see sustainability and the business case as contradictions and thus emphasize the existence of trade-offs, others highlight how (potential) business cases can be created by managing ecological, social, and economic aspects. Both views hav…	[Schaltegger, Stefan] Leuphana Univ Luneburg, Sustainabil Management, Luneburg, Germany; [Schaltegger, Stefan] Leuphana Univ Luneburg, Ctr Sustainabil Management, Scharnhorststr 1, D-21335 Luneburg, Germany; [Hoerisch, Jacob] Leuphana Univ Luneburg, Ctr Sustainabil Management, Sustainabil Econ & Management, Luneburg, Germany; [Freeman, R. Edward] Univ Virginia, Darden Sch Business, Business Adm, …	Schaltegger, S (reprint author), Leuphana Univ Luneburg, Ctr Sustainabil Management, Scharnhorststr 1, D-21335 Luneburg, Germany.	schaltegger@uni.leuphana.de					Ameer R, 2012, J BUS ETHICS, V108, P61, DOI 10.1007/s10551-011-1063-y; Aragon-Correa JA, 2016, ACAD MANAGE PERSPECT, V30, P24, DOI 10.5465/amp.2014.0043; Baker M, 2015, ACCOUNT AUDIT ACCOUN, V28, P263, DOI 10.1108/AAAJ-08-2012-01079; Bansal P, 2005, STRATEGIC MANAGE J, V26, P197, DOI 10.1002/smj.441; Berman SL, 1999, ACAD MANAGE J, V42, P488, DOI 10.2307/256972; Bosse DA, 2009, STRATEGIC MANAGE J…	102	10	10	43	56	SAGE PUBLICATIONS INC	THOUSAND OAKS	2455 TELLER RD, THOUSAND OAKS, CA 91320 USA	1086-0266	1552-7417		ORGAN ENVIRON	Organ. Environ.	SEP	2019	32	3
J	Bahadorestani, A; Karlsen, JT; Farimani, NM				Bahadorestani, Amir; Karlsen, Jan Terje; Farimani, Nasser Motahari			A Comprehensive Stakeholder-Typology Model Based on Salience Attributes in Construction Projects	JOURNAL OF CONSTRUCTION ENGINEERING AND MANAGEMENT			English	Article						Stakeholder salience attribute; Stakeholder typology model; Stakeholder identification; Stakeholder analysis; Construction projects	MANAGEMENT; INDUSTRY; CLASSIFICATION; DYNAMICS; ISSUES	This article presents a comprehensive project stakeholder typology model (PSTM) based on stakeholder salience attributes (SSAs). Stakeholders are considered as one of the major pillars of construction projects and management of stakeholders is essential to effective project management in the construction industry. A literature review of stakeholder typology and management models was conducted to …	[Bahadorestani, Amir] Ferdowsi Univ Mashhad, Construct Engn & Management Grp, Dept Civil Engn, Mashhad 9177948974, Razavi Khorasan, Iran; [Karlsen, Jan Terje] BI Norwegian Business Sch, Dept Leadership & Org Behav, Nydalsveien 37, N-0484 Oslo, Norway; [Farimani, Nasser Motahari] Ferdowsi Univ Mashhad, Fac Econ & Business Adm, Mashhad 9177948974, Razavi Khorasan, Iran	Farimani, NM (reprint author), Ferdowsi Univ Mashhad, Fac Econ & Business Adm, Mashhad 9177948974, Razavi Khorasan, Iran.	amir.bahador.1990@gmail.com; jan.t.karlsen@bi.no; n.motahari@um.ac.ir	farimani, nasser motahari/AAD-5115-2019	farimani, nasser motahari/0000-0001-6828-6736; Bahadorestani, Amir/0000-0001-9802-9618	Research Deputy of Ferdowsi University of Mashhad [48115]	This study was supported in part by Research Deputy of Ferdowsi University of Mashhad, under Grant No. 48115 (dated October 23, 2018).	Aaltonen K, 2015, PROJ MANAG J, V46, P15, DOI 10.1002/pmj.21549; Aaltonen K, 2011, INT J PROJ MANAG, V29, P165, DOI 10.1016/j.ijproman.2010.02.001; Aapaoja A., 2014, OPEN J BUSINESS MANA, V2, P43, DOI DOI 10.4236/OJBM.2014.21007; Abidin NZ, 2010, HABITAT INT, V34, P421, DOI 10.1016/j.habitatint.2009.11.011; Achterkamp Marjolein C, 2008, International Journal of Project Management, V26, P749, DOI …	90	0	0	6	15	ASCE-AMER SOC CIVIL ENGINEERS	RESTON	1801 ALEXANDER BELL DR, RESTON, VA 20191-4400 USA	0733-9364	1943-7862		J CONSTR ENG M	J. Constr. Eng. Manage.	2021-09-01	2019	145	9
J	Nguyen, THD; Chileshe, N; Rameezdeen, R; Wood, A				Tan Hai Dang Nguyen; Chileshe, Nicholas; Rameezdeen, Raufdeen; Wood, Anthony			Stakeholder Influence Pathways in Construction Projects: Multicase Study	JOURNAL OF CONSTRUCTION ENGINEERING AND MANAGEMENT			English	Article						External stakeholders; Stakeholder influence pathways; Construction projects; Project management; Stakeholder management; Vietnam	IMPACT ANALYSIS; MANAGEMENT; POWER; PERCEPTION; VIETNAM; MEDIA; MEGAPROJECTS; COMMUNITY; COVERAGE; VALIDITY	Understanding external stakeholders' influence is essential to achieving success; however, little attention has been paid to investigating their indirect influence on projects. This study aims to explore indirect pathways that external stakeholders normally pursue to affect construction projects and to develop a framework of stakeholder-influencing pathways. The authors adopted abductive reasonin…	[Tan Hai Dang Nguyen] Univ South Australia, Sch Nat & Built Environm, Adelaide, SA 5001, Australia; [Chileshe, Nicholas; Rameezdeen, Raufdeen; Wood, Anthony] Univ South Australia, Sch Nat & Built Environm, Nat & Built Environm Res Ctr, Adelaide, SA 5001, Australia	Nguyen, THD (reprint author), Univ South Australia, Sch Nat & Built Environm, Adelaide, SA 5001, Australia.	tan_hai_dang.nguyen@mymail.unisa.edu.au	Wood, Anthony/F-4675-2013; Chileshe, Nicholas/F-5482-2010	Wood, Anthony/0000-0003-2206-1165; Chileshe, Nicholas/0000-0002-1981-7518			Aaltonen Kirsi, 2008, International Journal of Project Management, V26, P509, DOI 10.1016/j.ijproman.2008.05.004; Aaltonen K, 2015, PROJ MANAG J, V46, P15, DOI 10.1002/pmj.21549; Aaltonen K, 2010, SCAND J MANAG, V26, P381, DOI 10.1016/j.scaman.2010.09.001; Ackermann F, 2011, LONG RANGE PLANN, V44, P179, DOI 10.1016/j.lrp.2010.08.001; Almeida P. D., 2003, MOBILIZATION, V8, P249; Anfara Jr. V. A., …	95	0	0	4	9	ASCE-AMER SOC CIVIL ENGINEERS	RESTON	1801 ALEXANDER BELL DR, RESTON, VA 20191-4400 USA	0733-9364	1943-7862		J CONSTR ENG M	J. Constr. Eng. Manage.	2021-09-01	2019	145	9
J	Rasch, R				Rasch, Rebecca			Are public meetings effective platforms for gathering environmental management preferences that most local stakeholders share?	JOURNAL OF ENVIRONMENTAL MANAGEMENT			English	Article						Forest management; Land management planning; Public participation; Participatory planning; Rural land use; Stakeholder analysis	NATURAL-RESOURCE; DECISION-MAKING; PARTICIPATION; VALUES; POLICY; COLLABORATION; PPGIS; TOOLS	This analysis tests the theory of the collective action problem by comparing data collected from public meetings with data collected through a random sample of households, to better understand how representative preferences expressed during public meetings are of local stakeholders within a defined social area of influence. While previous studies have focused on the lack of representative partici…	[Rasch, Rebecca] US Forest Serv, USDA, Reg 1,Bldg 26,Ft Missoula Rd, Missoula, MT 59801 USA	Rasch, R (reprint author), US Forest Serv, USDA, Reg 1,Bldg 26,Ft Missoula Rd, Missoula, MT 59801 USA.	Rebecca.rasch@usda.gov					Agyeman J., 2003, J ENVIRON PLANN MAN, V46, P345, DOI [10.1080/0964056032000096901, DOI 10.1080/0964056032000096901]; Ananda J, 2003, ECOL ECON, V45, P75, DOI 10.1016/S0921-8009(03)00004-1; Basco-Carrera L, 2017, ENVIRON MODELL SOFTW, V91, P95, DOI 10.1016/j.envsoft.2017.01.014; Baumber A, 2018, J ENVIRON MANAGE, V219, P28, DOI 10.1016/j.jenvman.2018.04.114; Bickerstaff K., 2002, J TRANSP GEOGR, …	45	1	1	4	10	ACADEMIC PRESS LTD- ELSEVIER SCIENCE LTD	LONDON	24-28 OVAL RD, LONDON NW1 7DX, ENGLAND	0301-4797	1095-8630		J ENVIRON MANAGE	J. Environ. Manage.	2021-09-01	2019	245
J	Ligardo-Herrera, I; Gomez-Navarro, T; Gonzalez-Urango, H				Ligardo-Herrera, Ivan; Gomez-Navarro, Tomas; Gonzalez-Urango, Hannia			Application of the ANP to the prioritization of project stakeholders in the context of responsible research and innovation	CENTRAL EUROPEAN JOURNAL OF OPERATIONS RESEARCH			English	Article						Stakeholders management; Analytic network process (ANP); Responsible research and innovation (RRI)	ANALYTIC NETWORK PROCESS; HIERARCHY PROCESS; DECISION; RRI	This paper presents a methodology to assess the stakeholders' influence in a research project within the context of responsible research and innovation. The methodology is based on a combination of the multicriteria decision making technique analytic network process and the key areas of responsible research. The method allows ranking and ordering the project's stakeholders based on their influenc…	[Ligardo-Herrera, Ivan; Gomez-Navarro, Tomas] Univ Politecn Valencia, Inst Energy Engn, E-46022 Valencia, Spain; [Ligardo-Herrera, Ivan; Gonzalez-Urango, Hannia] Univ Simon Bolivar, Fac Ingn, Barranquilla 080002, Colombia; [Gonzalez-Urango, Hannia] Univ Politecn Valencia, Ingenio CSIC UPV, E-46022 Valencia, Spain	Ligardo-Herrera, I (reprint author), Univ Politecn Valencia, Inst Energy Engn, E-46022 Valencia, Spain.; Ligardo-Herrera, I (reprint author), Univ Simon Bolivar, Fac Ingn, Barranquilla 080002, Colombia.	ivliher@doctor.upv.es; tgomez@dpi.upv.es; hangonur@doctor.upv.es	Navarro, Tomas Gomez/I-5792-2014; Ligardo-Herrera, Ivan/E-2705-2017; Gonzalez-Urango, Hannia/G-3035-2017	Navarro, Tomas Gomez/0000-0001-6114-2414; Ligardo-Herrera, Ivan/0000-0001-6070-9714; Gonzalez-Urango, Hannia/0000-0001-8300-7774	Bolivar Gana con Ciencia program from the Gobernacion de Bolivar (Colombia); Spanish Agencia Estatal de Investigacion of the project Propuesta de Indicadores para Impulsar el Diseno de Una Politica Orientada al Desarrollo de Investigacion e Innovacion Responsable en Espana [CSO2016-76828-R]	The authors would like to thank to our anonymous referees for their constructive comments and suggestions that helped us to improve the quality of the paper. Also, to the "Bolivar Gana con Ciencia" program from the Gobernacion de Bolivar (Colombia) for the financial support. For the same reason, the authors are grateful to the Spanish Agencia Estatal de Investigacion for its support of the projec…	Akbari N, 2017, RENEW ENERG, V102, P118, DOI 10.1016/j.renene.2016.10.035; Aragones-Beltran P, 2017, INT J PROJ MANAG; Bhupendra KV, 2017, CORP SOC RESP ENV MA, V24, P186, DOI 10.1002/csr.1394; Botero C, 2015, OCEAN COAST MANAGE, V108, P65, DOI 10.1016/j.ocecoaman.2014.07.017; Brugha R, 2000, HEALTH POLICY PLANN, V15, P239, DOI 10.1093/heapol/15.3.239; Burget M, 2017, SCI ENG ETHICS; Caballero-Lu…	44	0	0	5	14	SPRINGER	NEW YORK	233 SPRING ST, NEW YORK, NY 10013 USA	1435-246X	1613-9178		CENT EUR J OPER RES	Cent. Europ. J. Oper. Res.	SEP	2019	27	3			SI
J	Griffin, JJ; Youm, YN; Vivari, B				Griffin, Jennifer J.; Youm, Yoo Na; Vivari, Ben			Stakeholder Engagement Strategies After an Exogenous Shock: How Philip Morris and R. J. Reynolds Adapted Differently to the 1998 Master Settlement Agreement	BUSINESS & SOCIETY			English	Article; Early Access						stakeholder engagement; stakeholder influence strategies; tobacco industry; stakeholder relations	TOBACCO CONTROL; IMPACT; MODEL; RESPONSIBILITY; TOOL	This study contributes to understanding stakeholder engagement strategies by examining competitive responses alongside sociopolitical implications after a major exogenous shock-the 1998 Master Settlement Agreement (MSA) between the "Big Four" U.S. tobacco firms and 46 state attorneys general. We compare the different stakeholder engagement strategies of the two remaining U.S. tobacco manufacturer…	[Griffin, Jennifer J.] Loyola Univ, Quinlan Sch Business, Business Eth, Chicago, IL 60611 USA; [Griffin, Jennifer J.] Loyola Univ, Quinlan Sch Business, Strategy, Chicago, IL 60611 USA; [Youm, Yoo Na] Loyola Univ, Quinlan Sch Business, 16 E Pearson St,529, Chicago, IL 60611 USA; [Vivari, Ben] Hood Coll, Business Operat, Frederick, MD 21701 USA	Griffin, JJ (reprint author), Loyola Univ, Quinlan Sch Business, 16 E Pearson St,529, Chicago, IL 60611 USA.	jgriffin5@luc.edu					Action on Smoking and Health, 2003, DOES TREAT STAND NOW; Albareda L, 2007, J BUS ETHICS, V74, P391, DOI 10.1007/s10551-007-9514-1; Altria Group, 2007, ALTR GROUP INC SPIN; Amaeshi K., 2006, J CORPORATE CITIZENS, V24, P83, DOI [DOI 10.9774/GLEAF.4700.2006.wi.00009, DOI 10.2139/SSRN.896500]; [Anonymous], 2012, FORTUNE; [Anonymous], 2006, HLTH CONS INV EXP TO; [Anonymous], 1998, MAST SETTL AGR; [An…	81	0	0	2	2	SAGE PUBLICATIONS INC	THOUSAND OAKS	2455 TELLER RD, THOUSAND OAKS, CA 91320 USA	0007-6503	1552-4205		BUS SOC	Bus. Soc.
J	Ireland, KB; Rafter, M; Kumaran, N; Raghu, S; Morin, L				Ireland, Kylie B.; Rafter, Michelle; Kumaran, Nagalingam; Raghu, S.; Morin, Louise			Stakeholder survey reveals priorities for African boxthorn biocontrol research in Australia	BIOCONTROL SCIENCE AND TECHNOLOGY			English	Article						Stakeholder engagement; integrated weed management; Lycium ferocissimum	BIOLOGICAL-CONTROL	Insufficient engagement with stakeholders and regulators has been identified as a limiting factor for effective adoption of biocontrol globally. A survey was conducted to engage stakeholders affected by African boxthorn, to ask them about their perceived impacts of the weed and management expectations from biocontrol. Management objectives gleaned from the survey now guide selection and evaluatio…	[Ireland, Kylie B.; Morin, Louise] Commonwealth Sci & Ind Res Org CSIRO Hlth & Biose, Black Mt Sci & Innovat Pk,Clunies Ross St, Acton, ACT 2601, Australia; [Rafter, Michelle; Kumaran, Nagalingam; Raghu, S.] CSIRO Hlth & Biosecur, Ecosci Precinct, Dutton Pk, Australia	Morin, L (reprint author), Commonwealth Sci & Ind Res Org CSIRO Hlth & Biose, Black Mt Sci & Innovat Pk,Clunies Ross St, Acton, ACT 2601, Australia.	louise.morin@csiro.au	Rafter, Michelle/AAD-6045-2019; Ireland, Kylie/L-8014-2019	Rafter, Michelle/0000-0002-5180-0062; Ireland, Kylie/0000-0002-2337-3227	AgriFutures Australia (Rural Industries Research and Development Corporation) through Australian Government Department of Agriculture [PRJ-010527]	This project is supported by AgriFutures Australia (Rural Industries Research and Development Corporation), through funding from the Australian Government Department of Agriculture, as part of its Rural R&D for Profit program (PRJ-010527).	Andreu J, 2009, ENVIRON MANAGE, V43, P1244, DOI 10.1007/s00267-009-9280-1; Barratt BIP, 2018, BIOCONTROL, V63, P155, DOI 10.1007/s10526-017-9831-y; Carlos EH, 2017, AUSTRAL ECOL, V42, P277, DOI 10.1111/aec.12430; Cousens R., 2013, JUST BAD ARE COASTAL; Morin L, 2009, BIOL CONTROL, V51, P1, DOI 10.1016/j.biocontrol.2009.05.017; Noble M.R., 2013, AFRICAN BOXTHORN NAT; van Klinken RD, 2006, AUST J E…	9	0	0	0	0	TAYLOR & FRANCIS LTD	ABINGDON	2-4 PARK SQUARE, MILTON PARK, ABINGDON OR14 4RN, OXON, ENGLAND	0958-3157	1360-0478		BIOCONTROL SCI TECHN	Biocontrol Sci. Technol.	2021-11-02	2019	29	11
J	Pucheta-Martinez, MC; Gallego-Alvarez, I; Bel-Oms, I				Consuelo Pucheta-Martinez, Maria; Gallego-Alvarez, Isabel; Bel-Oms, Inmaculada			Varieties of capitalism, corporate governance mechanisms, and stakeholder engagement: An overview of coordinated and liberal market economies	CORPORATE SOCIAL RESPONSIBILITY AND ENVIRONMENTAL MANAGEMENT			English	Article; Early Access						board-specific skills; corporate governance committees; CSR disclosure; female directors; varieties of capitalism	SOCIAL-RESPONSIBILITY; BOARD COMPOSITION; INDEPENDENT DIRECTORS; INSTITUTIONAL THEORY; GENDER DIVERSITY; PANEL-DATA; FIRM; PERFORMANCE; QUALITY; REPRESENTATION	This paper examines those aspects of national institutions that affect corporate governance mechanisms at international level. The study uses the "varieties of capitalism" approach, which is concerned with the way companies interact strategically to solve the coordination problems arising from their activities. This research is based on a sample of countries operating in coordinated market econom…	[Consuelo Pucheta-Martinez, Maria] Univ Jaume 1, Dept Finanzas & Contabilidad, Campus Riu Sec S-N, Castellon de La Plana 12071, Spain; [Gallego-Alvarez, Isabel] Univ Salamanca, Dept Adm & Econ Empresa, Salamanca, Spain; [Gallego-Alvarez, Isabel] Inst Multidisciplinar Empresa, Salamanca, Spain; [Bel-Oms, Inmaculada] Univ Valencia, Dept Finanzas Empresariales, Valencia, Spain	Pucheta-Martinez, MC (reprint author), Univ Jaume 1, Dept Finanzas & Contabilidad, Campus Riu Sec S-N, Castellon de La Plana 12071, Spain.	pucheta@uji.es		Gallego-Alvarez, Isabel/0000-0001-5122-6104	Spanish Ministry of Economy, Industry and Competitiveness [ECO 2017-82259-R]; University Jaume I [UJI-B2018-15]	the Spanish Ministry of Economy, Industry and Competitiveness, Grant/Award Number: ECO 2017-82259-R; University Jaume I, Grant/Award Number: UJI-B2018-15	Aguilera RV, 2007, ACAD MANAGE REV, V32, P836, DOI 10.5465/AMR.2007.25275678; Aguilera RV, 2010, ACAD MANAG ANN, V4, P485, DOI 10.1080/19416520.2010.495525; Aguilera RV, 2003, ACAD MANAGE REV, V28, P447, DOI 10.5465/amr.2003.10196772; Amable B., 2003, DIVERSITY MODERN CAP, DOI [10.1093/019926113X.001.0001, DOI 10.1093/019926113X.001.0001]; Amaeshi K, 2009, J BUS ETHICS, V86, P225, DOI 10.1007/s10…	91	1	1	4	10	WILEY	HOBOKEN	111 RIVER ST, HOBOKEN 07030-5774, NJ USA	1535-3958	1535-3966		CORP SOC RESP ENV MA	Corp. Soc. Responsib. Environ. Manag.
J	Camilleri, MA				Camilleri, Mark Anthony			The SMEs' technology acceptance of digital media for stakeholder engagement	JOURNAL OF SMALL BUSINESS AND ENTERPRISE DEVELOPMENT			English	Article						SMEs; Stakeholder engagement; Technology acceptance; Digital media; Pace of technological innovation; Responsible entrepreneurship	CORPORATE SOCIAL-RESPONSIBILITY; CSR COMMUNICATION; SMALL BUSINESS; STRATEGIES; ADOPTION; AGENDA; USAGE; SUSTAINABILITY; INTERACTIVITY; CITIZENSHIP	Purpose Small and medium sized enterprises (SMEs) are increasingly communicating and interacting with stakeholders through digital media. Therefore, the purpose of this paper is to investigate the SME owner-managers' attitudes toward the pace of technological innovation, and it examines their perceived use and ease of digital media for stakeholder engagement. Design/methodology/approach The resea…	[Camilleri, Mark Anthony] Univ Malta, Dept Corp Commun, Msida, Malta; [Camilleri, Mark Anthony] Univ Edinburgh, Business Sch, Edinburgh, Midlothian, Scotland	Camilleri, MA (reprint author), Univ Malta, Dept Corp Commun, Msida, Malta.; Camilleri, MA (reprint author), Univ Edinburgh, Business Sch, Edinburgh, Midlothian, Scotland.	mark.a.camilleri@um.edu.mt	Camillleri, Mark/R-4574-2016	Camillleri, Mark/0000-0003-1288-4256			Alam SS, 2009, J SMALL BUS ENTERP D, V16, P240, DOI 10.1108/14626000910956038; Bacon N., 1996, INT J HUM RESOUR MAN, V7, P83; Baden D, 2013, J BUS ETHICS, V116, P615, DOI 10.1007/s10551-012-1498-9; Baumann-Pauly D, 2013, J BUS ETHICS, V115, P693, DOI 10.1007/s10551-013-1827-7; Besiou M, 2013, J BUS ETHICS, V118, P709, DOI 10.1007/s10551-013-1956-z; Brammer S, 2012, SOCIO-ECON REV, V10, P3, DOI 10…	62	1	1	7	10	EMERALD GROUP PUBLISHING LTD	BINGLEY	HOWARD HOUSE, WAGON LANE, BINGLEY BD16 1WA, W YORKSHIRE, ENGLAND	1462-6004	1758-7840		J SMALL BUS ENTERP D	J. Small Bus. Enterp. Dev.	2021-08-15	2019	26	4
J	Nakkash, RT; Ghandour, LA; Yassin, N; Anouti, S; Chalak, A; Chehab, S; El-Aily, A; Afifi, RA				Nakkash, Rima T.; Ghandour, Lilian A.; Yassin, Nasser; Anouti, Sirine; Chalak, Ali; Chehab, Sara; El-Aily, Aida; Afifi, Rima A.			Everyone Has the Right to Drink Beer: A Stakeholder Analysis of Challenges to Youth Alcohol Harm-Reduction Policies in Lebanon	INTERNATIONAL JOURNAL OF ENVIRONMENTAL RESEARCH AND PUBLIC HEALTH			English	Article						alcohol; youth; alcohol advertising; drinking and driving; alcohol control policy; alcohol industry; Lebanon; Arab	RISKY SEXUAL-BEHAVIOR; PUBLIC-HEALTH; UNITED-STATES; AGE; INDUSTRY; ONSET; ASSOCIATION; CONSUMPTION; TOBACCO; INVOLVEMENT	Background: Alcohol use is a major risk factor in premature death and disability, especially among youth. Evidence-based policies to prevent and control the detrimental effect of alcohol use have been recommended. In countries with weak alcohol control policies-such as Lebanon, stakeholder analysis provides critical information to influence policy interventions. This paper assesses the views of s…	[Nakkash, Rima T.; Chehab, Sara] Amer Univ Beirut, Fac Hlth Sci, Dept Hlth Promot & Community Hlth, Beirut 11072020, Lebanon; [Ghandour, Lilian A.; Anouti, Sirine; El-Aily, Aida] Amer Univ Beirut, Fac Hlth Sci, Dept Epidemiol & Populat Hlth, Beirut 11072020, Lebanon; [Yassin, Nasser] Amer Univ Beirut, Dept Hlth Management & Policy, Fac Hlth Sci, Beirut 11072020, Lebanon; [Chalak, Ali] Amer Univ B…	Afifi, RA (reprint author), Univ Iowa, Coll Publ Hlth, Dept Community & Behav Hlth, Iowa City, IA 52242 USA.	rima-afifi@uiowa.edu	Chalak, Ali/Y-3921-2019; Chalak, Ali/G-2221-2011	Chalak, Ali/0000-0001-7111-6674; Chalak, Ali/0000-0001-7111-6674; Nakkash, Rima/0000-0001-8800-5591	International Development Research Center [107201-001]	This research was funded by the International Development Research Center, grant number 107201-001.	Adams S, 2014, J SUBST USE, V19, P118, DOI 10.3109/14659891.2012.754059; [Anonymous], 2018, BBC; Babor TF, 2013, AM J PUBLIC HEALTH, V103, P206, DOI 10.2105/AJPH.2012.300847; BAGGOTT R, 1986, J SOC POLICY, V15, P467, DOI 10.1017/S0047279400015506; Bakke O, 2010, ADDICTION, V105, P22, DOI 10.1111/j.1360-0443.2009.02695.x; Casswell S, 2009, LANCET, V373, P2247, DOI 10.1016/S0140-6736(09)60745-5; Co…	58	0	0	1	1	MDPI	BASEL	ST ALBAN-ANLAGE 66, CH-4052 BASEL, SWITZERLAND	1661-7827	1660-4601		INT J ENV RES PUB HE	Int. J. Environ. Res. Public Health	2021-08-14	2019	16	16
J	Mohapatra, S; Verma, P				Mohapatra, Siddharth; Verma, Pratima			Bhoodan-based Land Acquisition (BhaLAi): Creating Stakeholder Bhalai, Spiritually	IIM KOZHIKODE SOCIETY & MANAGEMENT REVIEW			English	Article						Bhoodan; India; land acquisition; voluntary land transfer; spirituality; stakeholder theory	INDIA	Land acquisition for commercial purposes in India is mainly a top-down approach that employs instrumental means like fair market valuations. Market forces play a major role in the land transfer process. On many instances, these have led to sustainability challenges, poor stakeholder management, sustainability challenges and subpar business performance. Land since time immemorial has spiritual bea…	[Mohapatra, Siddharth] Indian Inst Management Kozhikode, Humanities & Liberal Arts Management Area, Kozhikode, Kerala, India; [Verma, Pratima] Alliance Univ, Org Behav & Human Resource Management Area, Bangalore, Karnataka, India	Mohapatra, S (reprint author), Indian Inst Management Kozhikode, Business Eth Contract Humanities & Liberal Arts M, IIMK Campus PO, Kozhikode 673570, Kerala, India.	sid.mohapatra@iimk.ac.in					Ahmed S., 2012, OXFORD HDB INDIAN EC, P56; [Anonymous], 1953, TIME; [Anonymous], 1958, WORLD TODAY, V14, P487; [Anonymous], 1958, TIME; BALAGANGADHARA SN, 1994, HEATHEN HIS BLINDNES; Bardhan Pranab, 2011, DEV OUTREACH, P54; Bhave A. V., 2005, RURAL SOCIOLOGY INDI, P629; Bouckaert L, 2011, PALGRAVE HDB SPIRITU, P3; BRASS P, 1994, POLITICS INDIA INDEP, V1; Carroll J. E., 2004, SUSTAINABILITY SPIRI;…	72	0	0	0	0	SAGE PUBLICATIONS INDIA PVT LTD	NEW DELHI	B-1-I-1 MOHAN CO-OPERATIVE INDUSTRIAL AREA, MATHURA RD, POST BAG NO 7, NEW DELHI 110 044, INDIA	2277-9752	2321-029X		IIM KOZHIKODE SOC MA	IIM Kozhikode Soc. Manag. Rev.	JAN	2020	9	1			SI
J	Farneti, F; Casonato, F; Montecalvo, M; de Villiers, C				Farneti, Federica; Casonato, Federica; Montecalvo, Monica; de Villiers, Charl			The influence of integrated reporting and stakeholder information needs on the disclosure of social information in a state-owned enterprise	MEDITARI ACCOUNTANCY RESEARCH			English	Article						Case study; Public sector; Integrated reporting; Social disclosures; State-owned enterprise	SOUTH-AFRICAN COMPANIES; SUSTAINABILITY; FUTURE; MANAGEMENT; INSIGHTS; ACCOUNTABILITY; PREPARERS; STRATEGY; AGENDA; GAPS	Purpose The purpose of this study is to examine how social disclosures are influenced by the adoption of integrated reporting (IR), focusing on the three social capitals in the international IR framework, namely, intellectual, human and social and relationship capital. Design/methodology/approach This study takes the form of a single case study involving content analyses of annual reports and int…	[Farneti, Federica] Univ Bologna, Bologna, Italy; [Casonato, Federica] Ernst & Young, Milan, Italy; [Montecalvo, Monica] Ernst & Young, Bologna, Italy; [de Villiers, Charl] Univ Auckland, Auckland, New Zealand; [de Villiers, Charl] Univ Pretoria, Pretoria, South Africa	de Villiers, C (reprint author), Univ Auckland, Auckland, New Zealand.; de Villiers, C (reprint author), Univ Pretoria, Pretoria, South Africa.	charl.devilliers@auckland.ac.nz					Abeysekera I, 2005, CRIT PERSPECT, V16, P151, DOI DOI 10.1016/S1045-2354(03)00059-5; ABSA, 2011, 2011 INT ANN REP; Adams S, 2011, AUST ACCOUNT REV, V21, P292, DOI 10.1111/j.1835-2561.2011.00143.x; [Anonymous], 2010, GRI REPORTING GOVT A; Bartocci L., 2013, INTEGRATED REPORTING, P191, DOI [DOI 10.1007/978-3-319-02168-3_12, 10.1007/978-3-319-02168-3_12]; Bellringer A., 2011, SUSTAINABILITY ACCOU, V…	92	0	0	5	9	EMERALD GROUP PUBLISHING LTD	BINGLEY	HOWARD HOUSE, WAGON LANE, BINGLEY BD16 1WA, W YORKSHIRE, ENGLAND	2049-372X	2049-3738		MEDITARI ACCOUNT RES	Meditari Account. Res.	2021-08-05	2019	27	4			SI
J	Tanimoto, K				Tanimoto, Kanji			Do multi-stakeholder initiatives make for better CSR?	CORPORATE GOVERNANCE-THE INTERNATIONAL JOURNAL OF BUSINESS IN SOCIETY			English	Article						Legitimacy; Global Governance; Stakeholder engagement; CSR initiative; Market maturity; Multi-stakeholder	PRIVATE REGULATION; LABOR STANDARDS; GOVERNANCE; PARTNERSHIPS; EMERGENCE; BUSINESS; DESIGN	Purpose This paper aims to examine the significance and challenges of corporate social responsibility (CSR) initiatives organized by multi-stakeholders and to clarify the function of CSR initiatives: What is the significance of multi-stakeholder initiatives (MSIs)? What conditions are required for CSR initiatives to work satisfactorily? How do CSR standards function effectively in companies? Desi…	[Tanimoto, Kanji] Waseda Univ, Sch Commerce, Tokyo, Japan	Tanimoto, K (reprint author), Waseda Univ, Sch Commerce, Tokyo, Japan.	k.tanimoto@tanimoto-office.jp					Bartley T, 2007, AM J SOCIOL, V113, P297, DOI 10.1086/518871; Bell D., 1987, DAEDALUS-US, V116, P3; Benner T, 2004, GOV OPPOS, V39, P191, DOI 10.1111/j.1477-7053.2004.00120.x; Business for Social Responsibility, 2007, MON NEW VIS SUST SUP; Davila D., 2018, CORPORATE SOCIAL RES, P73; Dawkins J, 2003, J BUS ETHICS, V44, P185, DOI 10.1023/A:1023399732720; Eden C, 2001, J MANAGE STUD, V38, P373, DOI …	54	1	1	5	6	EMERALD GROUP PUBLISHING LTD	BINGLEY	HOWARD HOUSE, WAGON LANE, BINGLEY BD16 1WA, W YORKSHIRE, ENGLAND	1472-0701	1758-6054		CORP GOV-INT J BUS S	Corp. Gov.-Int. J. Bus. Soc.	2021-08-05	2019	19	4
J	Bammer, G				Bammer, Gabriele			Key issues in co-creation with stakeholders when research problems are complex	EVIDENCE & POLICY			English	Article						co-creation; stakeholders; integration and implementation sciences; complex problems; IAP2 spectrum	ENGAGEMENT	The extensive literature on research co-creation is mostly based on problems being treated as clearly defined and solvable. What is the impact on co-creation when problems are complex, with the following characteristics: difficult to delimit, contested definitions, multiple uncertainties and unresolvable unknowns, constraints on what can be done, and no perfect solution? Co-creation on such probl…	[Bammer, Gabriele] Australian Natl Univ, Acton, Australia	Bammer, G (reprint author), Australian Natl Univ, Acton, Australia.	Gabriele.bammer@anu.edu.au			National Socio-Environmental Synthesis Center (SESYNC) from the National Science FoundationNational Science Foundation (NSF)NSF - Directorate for Biological Sciences (BIO) [DBI-1052875]	Through the Theme 'Building Resources for Complex, Action-Oriented Team Science' and the 'Co-Creative Capacity' pursuit, this work was supported by the National Socio-Environmental Synthesis Center (SESYNC) under funding received from the National Science Foundation DBI-1052875.	ARNSTEIN SR, 1969, J AM I PLANNERS, V35, P216, DOI 10.1080/01944366908977225; Bammer G, 2013, DISCIPLINING INTERDISCIPLINARITY: INTEGRATION AND IMPLEMENTATION SCIENCES FOR RESEARCHING COMPLEX REAL-WORLD PROBLEMS, P1; Bammer G, 1997, DRUG ALCOHOL REV, V16, P287, DOI 10.1080/09595239800187471; Bammer G., EXPERTISE RES INTEGR; Boaz A, 2018, HEALTH RES POLICY SY, V16, DOI 10.1186/s12961-018-0337-6; B…	23	0	0	2	2	POLICY PRESS	BRISTOL	UNIV BRISTOL, 1-9 OLD PARK HILL, BRISTOL BS2 8BB, ENGLAND	1744-2648	1744-2656		EVID POLICY	Evid. Polciy	AUG	2019	15	3			SI
J	Brulhart, F; Gherra, S; Quelin, BV				Brulhart, Franck; Gherra, Sandrine; Quelin, Bertrand V.			Do Stakeholder Orientation and Environmental Proactivity Impact Firm Profitability?	JOURNAL OF BUSINESS ETHICS			English	Article						Environmental proactivity; Firm profitability; Resource-based theory; Stakeholder theory; Stakeholder orientation	CORPORATE SOCIAL-RESPONSIBILITY; RESOURCE-BASED VIEW; FINANCIAL PERFORMANCE; ECONOMIC-PERFORMANCE; EMPIRICAL-ANALYSIS; SHAREHOLDER VALUE; MANAGEMENT; SUSTAINABILITY; GREEN; CAPABILITIES	The impact of socially responsible corporate behavior on economic performance is a major preoccupation of managers today. This article explores the links between narrowly defined constructs: stakeholder orientation, environmental proactivity and profitability, from the perspectives of stakeholder theory and resource-based theory. We collected data on the food and beverage, and household and perso…	[Brulhart, Franck] Aix Marseille Univ, CNRS, LEST, Aix En Provence, France; [Gherra, Sandrine] Montpellier Business Sch, Montpellier, France; [Gherra, Sandrine] Montpellier Res Management, Montpellier, France; [Quelin, Bertrand V.] HEC Paris, Jouy En Josas, France	Brulhart, F (reprint author), Aix Marseille Univ, CNRS, LEST, Aix En Provence, France.	franck.brulhart@univ-amu.fr; s.gherra@supco-montpellier.fr; quelin@hec.fr					Ambec S, 2008, ACAD MANAGE PERSPECT, V23, P45, DOI 10.5465/AMP.2008.35590353; Ambrosini V, 2009, INT J MANAG REV, V11, P29, DOI 10.1111/j.1468-2370.2008.00251.x; Andriof J., 2002, UNFOLDING STAKEHOLDE, P19, DOI DOI 10.9774/GLEAF.978-1-909493-28-5_3; Aragon-Correa JA, 2003, ACAD MANAGE REV, V28, P71; Arend RJ, 2014, J BUS ETHICS, V125, P541, DOI 10.1007/s10551-013-1934-5; ARMSTRONG JS, 1977, J MAR…	123	2	2	19	31	SPRINGER	DORDRECHT	VAN GODEWIJCKSTRAAT 30, 3311 GZ DORDRECHT, NETHERLANDS	0167-4544	1573-0697		J BUS ETHICS	J. Bus. Ethics	AUG	2019	158	1
J	Yamamoto, K; Kim, MJ				Yamamoto, Kiyoshi; Kim, Min Jeong			Stakeholders' approach on government auditing in the supreme audit institutions of Japan and Korea	FINANCIAL ACCOUNTABILITY & MANAGEMENT			English	Article						accountability; audit; legislator; SAI; stakeholder model	EFFICIENCY	From a stakeholder theory approach, this paper reports on a comparative case study between the Board of Audit of Japan (BOAJ) and the Board of Audit and Inspection of Korea (BAIK) on how to balance independence and responses to stakeholders' needs within their limited resources. The empirical results show that the BOAJ maintains its independence partially adapting to political pressure: neither t…	[Yamamoto, Kiyoshi] Kamakura Womens Univ, Acad Inst, 6-1-3 Ofuna, Kamakura, Kanagawa, Japan; [Yamamoto, Kiyoshi] Univ Tokyo, Grad Sch Educ, Dept Univ Management & Policy Studies, Bunkyo Ku, 7-3-1 Hongo, Tokyo, Japan; [Kim, Min Jeong] Board Audit & Inspect Korea, Audit & Inspect Res Inst, Res Div 3, 112 Bukchon Ro, Seoul 03059, South Korea	Yamamoto, K (reprint author), Kamakura Womens Univ, Acad Inst, 6-1-3 Ofuna, Kamakura, Kanagawa, Japan.	k-yamamoto@g00.itscom.net					[Anonymous], 2015, ADM SOC, DOI 10.1177%2F0095399715623315; BAI, 2014, HIST AUD INSP SYST K; BAI, 2009, BAI FAIR AUD FAIR SO; Bovens M, 2007, EUR LAW J, V13, P447, DOI 10.1111/j.1468-0386.2007.00378.x; Bringselius L, 2018, PUBLIC MONEY MANAGE, V38, P105, DOI 10.1080/09540962.2018.1407137; Bringselius L, 2014, FINANC ACCOUNT MANAG, V30, P75, DOI 10.1111/faam.12028; DONALDSON T, 1995, ACAD MANAGE R…	30	1	1	2	3	WILEY	HOBOKEN	111 RIVER ST, HOBOKEN 07030-5774, NJ USA	0267-4424	1468-0408		FINANC ACCOUNT MANAG	Financ. Account. Manag.	AUG	2019	35	3
J	Wang, J; Aenis, T				Wang, Jue; Aenis, Thomas			Stakeholder analysis in support of sustainable land management: Experiences from southwest China	JOURNAL OF ENVIRONMENTAL MANAGEMENT			English	Article						Stakeholder analysis; Sustainable land management; Decision making; Southwest China	SOCIAL NETWORK ANALYSIS; DECISION-MAKING; RIVER-BASIN; PARTICIPATION; IDENTIFICATION; APPRAISAL; BIODIVERSITY; METHODOLOGY; CHALLENGES; FRAMEWORK	Land management includes the actions of different stakeholder groups at different scales, from local measures to regional land use strategies to land use policies. For sustainable land management (SLM), particularly in its planning stage, it is essential to know stakeholders and, ideally, to involve them in decision-making, or at least to understand a given situation from their perspective in an …	[Wang, Jue] Chengdu Univ Technol, Business Sch, Erxiangqiao East 3rd Rd 1, Chengdu 610059, Sichuan, Peoples R China; [Wang, Jue; Aenis, Thomas] Humboldt Univ, Albrecht Daniel Thaer Inst Agr & Hort Sci, Luisenstr 53, D-10099 Berlin, Germany	Wang, J (reprint author), Chengdu Univ Technol, Business Sch, Erxiangqiao East 3rd Rd 1, Chengdu 610059, Sichuan, Peoples R China.	juewang0312@gmail.com; thomas.aenis@agrar.hu-berlin.de		Wang, Jue/0000-0002-9344-1061	German Federal Ministry of Education and ResearchFederal Ministry of Education & Research (BMBF) [FKZ: 01 LL 0919]	This work was supported by the German Federal Ministry of Education and Research [FKZ: 01 LL 0919].	Aenis T., 2014, RUBBER CULTIVATION L, P11; Aenis T., 2016, FARMING SYSTEMS FACI, VVolume 1, P618, DOI DOI 10.18452/13659; Aenis T., 2018, FARMERS WILLINGNESS, DOI [10.18452/19414, DOI 10.18452/19414]; Amando P. M., 2009, WORLD ACAD SCI ENG T, V53, P597; Arts B, 1999, INT POLIT SCI REV, V20, P411, DOI 10.1177/0192512199204006; Beierle TC, 2002, RISK ANAL, V22, P739, DOI 10.1111/0272-4332.00065; Be…	70	0	0	3	15	ACADEMIC PRESS LTD- ELSEVIER SCIENCE LTD	LONDON	24-28 OVAL RD, LONDON NW1 7DX, ENGLAND	0301-4797	1095-8630		J ENVIRON MANAGE	J. Environ. Manage.	2021-08-01	2019	243
J	Lalicic, L; Weber-Sabil, J				Lalicic, Lidija; Weber-Sabil, Jessika			Stakeholder engagement in sustainable tourism planning through serious gaming	TOURISM GEOGRAPHIES			English	Article; Early Access						Serious gaming; destination planning; stakeholder engagement; tourism development; co-creative learning	SCENARIO DEVELOPMENT; COMMUNITY TOURISM; HIGHER-EDUCATION; EUROPEAN-UNION; MANAGEMENT; GAMES; POLICY; COLLABORATION; GAMIFICATION; DESTINATIONS	Serious gaming is an interdisciplinary and co-creative research methodology, which allows participants to proactively engage in role-playing and co-creating strategies. During the gameplay session, various game mechanisms trigger individual, social, and collective learning outcomes of the players, which in the end can lead to a change in the individual belief system towards the subject. Despite d…	[Lalicic, Lidija] MODUL Univ Vienna, Dept Tourism & Serv Management, Vienna, Austria; [Weber-Sabil, Jessika] Breda Univ Appl Sci, Acad Digital Entertainment, Breda, Netherlands	Lalicic, L (reprint author), MODUL Univ Vienna, Dept Tourism & Serv Management, Vienna, Austria.	lidija.lalicic@modul.ac.at					Abt Clark C., 1970, SERIOUS GAMES; Adukaite A, 2017, COMPUT EDUC, V111, P172, DOI 10.1016/j.compedu.2017.04.008; Ampatzidou C, 2018, URBAN PLAN, V3, P34, DOI 10.17645/up.v3i1.1261; Arnab S, 2015, BRIT J EDUC TECHNOL, V46, P391, DOI 10.1111/bjet.12113; Barnaud C, 2007, SIMULAT GAMING, V38, P398, DOI 10.1177/1046878107300670; Beaumont N, 2010, J SUSTAIN TOUR, V18, P7, DOI 10.1080/09669580903215139;…	89	1	1	19	20	ROUTLEDGE JOURNALS, TAYLOR & FRANCIS LTD	ABINGDON	2-4 PARK SQUARE, MILTON PARK, ABINGDON OX14 4RN, OXON, ENGLAND	1461-6688	1470-1340		TOURISM GEOGR	Tour. Geogr.
J	Lee, JR; Evans, HL; Lober, WB; Lavallee, DC; Tejedor, SC; Dellinger, EP; Hedrick, T; Huang, S; Samareh, A; Sawyer, R; Semple, J; Sharma, J; Wick, E				Lee, Jenney R.; Evans, Heather L.; Lober, William B.; Lavallee, Danielle C.; Tejedor, Sheri Chernetsky; Dellinger, E. Patchen; Hedrick, Traci; Huang, Shuai; Samareh, Aven; Sawyer, Robert; Semple, John; Sharma, Jyotirmay; Wick, Elizabeth		ASSIST Investigators	A Stakeholder-Driven Framework for Evaluating Surgical Site Infection Surveillance Technologies	SURGICAL INFECTIONS			English	Article						health technology assessment; mHealth; patient-generated health data; stakeholder engagement; surgical site infection		Background: Patients increasingly use mobile devices to send text messages and photographic data to surgeons. There is potential to harness this patient-generated health data (PGHD) for clinical and public health surveillance of surgical site infection (SSI). Leveraging PGHD collected via remote monitoring in the post-operative period has the potential to produce important benefits for patients, …	[Lee, Jenney R.; Lavallee, Danielle C.] Univ Washington, Dept Surg, Seattle, WA 98105 USA; [Lober, William B.] Univ Washington, Dept Hlth Informat, Seattle, WA 98105 USA; [Lober, William B.] Univ Washington, Dept Global Hlth, Seattle, WA 98105 USA; [Evans, Heather L.] Med Univ South Carolina, Dept Surg, Charleston, SC 29425 USA	Lee, JR (reprint author), Univ Washington, 1107 NE 45th St,Suite 502, Seattle, WA 98105 USA.	jenrlee@uw.edu	Hedrick, Traci/AAG-9788-2019; Evans, Heather/F-9113-2014	Evans, Heather/0000-0002-3661-0666	U.S. Centers for Disease Control and Prevention award through the Safety and Healthcare Epidemiology Prevention Research Development (SHEPheRD) Program [200-2016-91803]	This work was supported by U.S. Centers for Disease Control and Prevention award #200-2016-91803 through the Safety and Healthcare Epidemiology Prevention Research Development (SHEPheRD) Program, which is managed by the Division of Healthcare Quality Promotion. The content is solely the responsibility of the authors and does not represent the official views of the CDC.	Drummond MF, 2008, INT J TECHNOL ASSESS, V24, P244, DOI 10.1017/S0266462308080343; Evans HL, 2019, ASSESSING SURG SITE; Green Park Collaborative USA, EFF GUID DOC EGD PRO; National Information Center on Health Services Research & Health Care Technology (US), 2017, HTA 101 INTRO HLTH T	4	0	0	1	1	MARY ANN LIEBERT, INC	NEW ROCHELLE	140 HUGUENOT STREET, 3RD FL, NEW ROCHELLE, NY 10801 USA	1096-2964	1557-8674		SURG INFECT	Surg. Infect.	2021-10-01	2019	20	7
J	Weiler, B; Caldicott, R				Weiler, Betty; Caldicott, Rod			Unpacking the factors that contribute to successful engagement of stakeholders in a volunteer camphost programme	TOURISM RECREATION RESEARCH			English	Article; Early Access						Camphost; campground host; grey nomad; stakeholder; visitor services; natural area management	GREY NOMADS; TOURISM; COMMUNITY; MOTIVATIONS; AREA	This case study aims to explore the factors that underpinned successful engagement of stakeholders in the development, piloting and evaluation of a volunteer camphost programme. The study is informed by both stakeholder theory and the volunteer management literature. Multiple data sources and mixed methods were used to uncover the perceptions of three key stakeholder groups: national park employe…	[Weiler, Betty] Southern Cross Univ, Sch Business & Tourism, Coolangatta, Qld, Australia; [Caldicott, Rod] Khon Kaen Univ, Fac Business Adm & Accountancy, Khon Kaen, Thailand; [Caldicott, Rod] Southern Cross Univ, Sch Business & Tourism, Lismore, NSW, Australia	Weiler, B (reprint author), Southern Cross Univ, Sch Business & Tourism, Coolangatta, Qld, Australia.	betty.weiler@scu.edu.au		Caldicott, Rodney/0000-0002-0560-9515			Burns GL, 2003, TOURISM MANAGE, V24, P699, DOI 10.1016/S0261-5177(03)00146-8; Caissie L. T., 2003, World Leisure Journal, V45, P38; Caldicott R. W., 2013, Journal of Vacation Marketing, V19, P117, DOI 10.1177/1356766712457672; Caldicott R, 2018, ROUTL HANDBK, P319; Caldicott R, 2014, ANN LEIS RES, V17, P417, DOI 10.1080/11745398.2014.969751; Campbell A, 2009, ANN LEIS RES, V12, P277, DOI 10.1080/…	54	1	1	1	1	ROUTLEDGE JOURNALS, TAYLOR & FRANCIS LTD	ABINGDON	2-4 PARK SQUARE, MILTON PARK, ABINGDON OX14 4RN, OXON, ENGLAND	0250-8281	2320-0308		TOUR RECREAT RES	Tour. Recreat. Res.
J	Torelli, R; Balluchi, F; Furlotti, K				Torelli, Riccardo; Balluchi, Federica; Furlotti, Katia			The materiality assessment and stakeholder engagement: A content analysis of sustainability reports	CORPORATE SOCIAL RESPONSIBILITY AND ENVIRONMENTAL MANAGEMENT			English	Article; Early Access						content analysis; GRI; integrated report; materiality; stakeholder engagement; stakeholder theory; sustainability report	CORPORATE SOCIAL-RESPONSIBILITY; ENVIRONMENTAL DISCLOSURES; CSR; PERFORMANCE; SALIENCE; BUSINESS; MODEL; PRIORITIZATION; LEGITIMACY; QUALITY	Materiality is the driver through which companies can select issues to be included in nonfinancial reports favouring the expectations of all stakeholders. The aim of this research is to investigate, under the lens of Stakeholder Theory and Instrumental Stakeholder Theory, the possible relationship between the application of the materiality principle in nonfinancial reports and the stakeholders' e…	[Torelli, Riccardo; Balluchi, Federica; Furlotti, Katia] Univ Parma, Dept Econ & Management, Via JF Kennedy 6, I-43125 Parma, Italy	Torelli, R (reprint author), Univ Parma, Dept Econ & Management, Via JF Kennedy 6, I-43125 Parma, Italy.	riccardo.torelli@unipr.it		Torelli, Riccardo/0000-0003-1956-3981; Balluchi, Federica/0000-0003-1246-9175			ABBOTT WF, 1979, ACAD MANAGE J, V22, P501, DOI 10.2307/255740; AccountAbility BT Group & Lloyds Register Quality Assurance (LRQA), 2006, MAT REP AL STRAT PER; Adams C, 2002, ACCOUNT AUDIT ACCOUN, V15, P223, DOI DOI 10.1108/09513570210418905; Adams C.A., 2008, ACCOUNT AUDIT ACCOUN, V21, P365, DOI DOI 10.1108/09513570810863950; Adams C.A., 2004, ACCOUNT AUDIT ACCOUN, V17, P731, DOI DOI 10.1108/0951…	101	1	1	17	21	WILEY	HOBOKEN	111 RIVER ST, HOBOKEN 07030-5774, NJ USA	1535-3958	1535-3966		CORP SOC RESP ENV MA	Corp. Soc. Responsib. Environ. Manag.
J	Reiter, D; Meyer, W; Parrott, L				Reiter, Dana; Meyer, Wayne; Parrott, Lael			Stakeholder engagement with environmental decision support systems: The perspective of end users	CANADIAN GEOGRAPHER-GEOGRAPHE CANADIEN			English	Article; Early Access						adaptation de la collectivite aux changements climatiques; utilisateurs reguliers; systeme de soutien decisionnel enenvironnement; collectivites locales; participation des parties prenantes	CLIMATE-CHANGE; MANAGEMENT; PARTICIPATION; INVOLVEMENT; INTERFACE; IMPACTS; SCIENCE; TOOLS	Environmental decision support systems (EDSS) are designed to assist natural resource managers and stakeholders to assess problems and select options for change. EDSS that combine community engagement in developing future scenarios with computer-based land use planning and modelling tools are widely used internationally. However, these EDSS are often not used after the research and development ph…	[Reiter, Dana; Parrott, Lael] Univ British Columbia, Dept Earth Environm & Geog Sci, 3333 Univ Way, Vancouver, BC V1V 1V7, Canada; [Meyer, Wayne] Univ Adelaide, Sch Biol Sci, Landscape Syst, Adelaide, SA, Australia; [Parrott, Lael] Univ British Columbia, Dept Biol, Vancouver, BC, Canada	Reiter, D (reprint author), Univ British Columbia, Dept Earth Environm & Geog Sci, 3333 Univ Way, Vancouver, BC V1V 1V7, Canada.	dana.reiter@ubc.ca					Adger WN, 2003, ECON GEOGR, V79, P387; Beach DM, 2015, ECOL SOC, V20, DOI 10.5751/ES-07379-200161; Beierle T.C., 1998, 9906 RES FUT; Betsill M, 2007, LOCAL ENVIRON, V12, P447, DOI 10.1080/13549830701659683; Bizikova L., 2010, WORKSH JAN 28 29 201; Bohnet IC, 2011, LANDSCAPE ECOL, V26, P1179, DOI 10.1007/s10980-011-9640-0; Bowron B., 2012, CLIMATE CHANGE PLANN; British Columbia Ministry of Tourism…	56	0	0	3	5	WILEY	HOBOKEN	111 RIVER ST, HOBOKEN 07030-5774, NJ USA	0008-3658	1541-0064		CAN GEOGR-GEOGR CAN	Can. Geogr.-Geogr. Can.
J	Stuart-Buttle, R				Stuart-Buttle, Ros			Higher education, stakeholder interface and teacher formation for church schools	INTERNATIONAL JOURNAL OF CHRISTIANITY & EDUCATION			English	Article						Catholic Certificate in Religious Studies; Christian teacher education; higher education; stakeholder interaction; stakeholder theory; stakeholders		These church-affiliated universities operate with increasingly complex roles and functions when engaging with multiple stakeholders in the provision of higher education. This article asks how to understand and analyse the interactions when universities are among the multiple stakeholders in Christian teacher education. What frameworks of analysis or tools of evaluation can be employed? Stakeholde…	[Stuart-Buttle, Ros] Liverpool Hope Univ, Hope Pk,Taggart Ave, Liverpool L16 9JD, Merseyside, England	Stuart-Buttle, R (reprint author), Liverpool Hope Univ, Hope Pk,Taggart Ave, Liverpool L16 9JD, Merseyside, England.	stuartr@hope.ac.uk			Catholic Bishops' Conference of England and Wales Board of Religious Studies	The author(s) disclosed receipt of the following financial support for the research, authorship and/or publication of this article: The CCRS research project was supported by funding from the Catholic Bishops' Conference of England and Wales Board of Religious Studies.	Andriof J, 2003, UNFOLDING STAKEHOLDE; ANDRIOF J, 2002, UNFOLDING STAKEHOLDE; Arthur J, 2008, J BELIEFS VALUES, V29, P197, DOI 10.1080/13617670802289692; Carrascoso AC, 2014, J MANAG SPIRITUAL RE, V11, P307, DOI 10.1080/14766086.2014.913496; Engebretson K, 2014, CATHOLIC SCH FUTURE; Freeman R. E., 1984, STRATEGIC MANAGEMENT; Jongbloed B, 2008, HIGH EDUC, V56, P303, DOI 10.1007/s10734-008-9128-2; …	18	0	0	0	0	SAGE PUBLICATIONS LTD	LONDON	1 OLIVERS YARD, 55 CITY ROAD, LONDON EC1Y 1SP, ENGLAND	2056-9971	2056-998X		INT J CHRIST EDUC	Int. J. Christ. Educ.	NOV	2019	23	3
J	Stallings, SC; Boyer, AP; Joosten, YA; Novak, LL; Richmond, A; Vaughn, YC; Wilkins, CH				Stallings, Sarah C.; Boyer, Alaina P.; Joosten, Yvonne A.; Novak, Laurie L.; Richmond, Al; Vaughn, Yolanda C.; Wilkins, Consuelo H.			A taxonomy of impacts on clinical and translational research from community stakeholder engagement	HEALTH EXPECTATIONS			English	Article						community; community-engaged research; engagement; metrics; outcome measures; patient-centred; person-centred; stakeholder; taxonomy	OUTCOMES RESEARCH-INSTITUTE; PUBLIC INVOLVEMENT; ENGAGING PATIENTS; PATIENT; HEALTH; STUDIOS; MODEL	Background Community engagement is increasingly recognized as a valuable tool in clinical and translational research; however, the impact of engagement is not fully understood. No standard nomenclature yet exists to clearly define how research changes when community stakeholders are engaged across the research spectrum. This severely limits our ability to assess the value of community engagement …	[Stallings, Sarah C.] Vanderbilt Univ, Med Ctr, Meharry Vanderbilt Alliance, Nashville, TN USA; [Boyer, Alaina P.] Natl Hlth Care Homeless Council, Nashville, TN USA; [Joosten, Yvonne A.] Vanderbilt Univ, Med Ctr, Dept Gen Internal Med & Publ Hlth, Nashville, TN USA; [Novak, Laurie L.] Vanderbilt Univ, Med Ctr, Dept Biomed Informat, Nashville, TN USA; [Richmond, Al] Community Campus Partnerships …	Wilkins, CH (reprint author), Vanderbilt Univ, Med Ctr, Meharry Vanderbilt Alliance, Off Hlth Equ, 1005 Dr DB Todd Jr Blvd,BioMed Bldg, Nashville, TN 37208 USA.	consuelo.h.wilkins@vumc.org			Patient-Centered Outcomes Research InstitutePatient-Centered Outcomes Research Institute - PCORI [ME-1306-03342]	Patient-Centered Outcomes Research Institute, Grant/Award Number: ME-1306-03342	Abraham C, 2008, HEALTH PSYCHOL, V27, P379, DOI 10.1037/0278-6133.27.3.379; Aguilar-Gaxiola S, 2014, ACAD MED, V89, P564, DOI 10.1097/ACM.0000000000000198; [Anonymous], GENETICS; Banner Davina, 2019, Res Involv Engagem, V5, P8, DOI 10.1186/s40900-019-0139-1; Barber R, 2011, INT J CONSUM STUD, V35, P609, DOI 10.1111/j.1470-6431.2011.01017.x; BEIER K, 2019, BMC MED INFORM DECIS, V19, DOI DOI 10.118…	51	0	0	1	1	WILEY	HOBOKEN	111 RIVER ST, HOBOKEN 07030-5774, NJ USA	1369-6513	1369-7625		HEALTH EXPECT	Health Expect.	AUG	2019	22	4
J	Goodwin, D; Raffin, M; Jeffrey, P; Smith, HM				Goodwin, D.; Raffin, M.; Jeffrey, P.; Smith, H. M.			Stakeholder evaluations of risk interventions for non-potable recycled water schemes: A case study	SCIENCE OF THE TOTAL ENVIRONMENT			English	Article						Multi-criteria evaluation; Stakeholder engagement; Risk management; Non-potable recycled water	MULTICRITERIA DECISION-ANALYSIS; HUMAN HEALTH-RISKS; WASTE-WATER; SUSTAINABILITY ASSESSMENT; PUBLIC-HEALTH; VIRUS REMOVAL; REUSE; MANAGEMENT; FRAMEWORK; PERCEPTIONS	Non-potable recycled water schemes can benefit sustainable urban water management through reducing demand for drinking water and mitigating environmental loadings through the provision of advanced wastewater treatment. However, scheme feasibility can be diminished by high capital and operating costs which can be elevated by perceptions of health risks and subsequently overly cautious risk reducti…	[Goodwin, D.; Jeffrey, P.; Smith, H. M.] Cranfield Univ, Cranfield Water Sci Inst, Cranfield MK43 0AL, Beds, England; [Raffin, M.] Thames Water Util Ltd, Innovat, Reading STW, Isl Rd, Reading RG2 0RP, Berks, England	Smith, HM (reprint author), Cranfield Univ, Cranfield Water Sci Inst, Cranfield MK43 0AL, Beds, England.	h.m.smith@cranfield.ac.uk		Smith, Heather M./0000-0003-4134-7652	UK's Engineering and Physical Science Research Council (EPSRC)Engineering & Physical Sciences Research Council (EPSRC) [EP/G037094/1]; Thames Water through the STREAM Industrial Doctorate Centre	This research was co-funded by the UK's Engineering and Physical Science Research Council (EPSRC) grant number EP/G037094/1 and Thames Water through the STREAM Industrial Doctorate Centre. The full survey and associated data underpinning this article are available at https://doi.org/10.17862/cranfield.rd.7982558.	Adams B., 2007, WATERMAP CASE STUDIE; Alvarez-Guerra M, 2010, SCI TOTAL ENVIRON, V408, P4354, DOI 10.1016/j.scitotenv.2010.07.016; Baggett S, 2006, DESALINATION, V187, P149, DOI 10.1016/j.desal.2005.04.075; Barker SF, 2013, SCI TOTAL ENVIRON, V461, P723, DOI 10.1016/j.scitotenv.2013.05.059; Beaudequin D, 2016, SCI TOTAL ENVIRON, V541, P1393, DOI 10.1016/j.scitotenv.2015.10.030; Bichai F, 2017, SU…	76	0	0	5	12	ELSEVIER SCIENCE BV	AMSTERDAM	PO BOX 211, 1000 AE AMSTERDAM, NETHERLANDS	0048-9697	1879-1026		SCI TOTAL ENVIRON	Sci. Total Environ.	2021-07-15	2019	674
J	Sperry, RC; Jetter, AJ				Sperry, Richard C.; Jetter, Antonie J.			A Systems Approach to Project Stakeholder Management: Fuzzy Cognitive Map Modeling	PROJECT MANAGEMENT JOURNAL			English	Article						project stakeholder; stakeholder analysis; sensitivity analysis; decision support; Fuzzy Cognitive Maps	DESIGN SCIENCE RESEARCH; TECHNOLOGY-ASSESSMENT; FRAMEWORK; PARTICIPATION; PERSPECTIVES; METHODOLOGY; KNOWLEDGE; SUCCESS	Projects that make effective use of project stakeholder management (PSM) tend to run smoothly and be successful because stakeholders understand and agree with the project approaches and outcomes. Projects with ineffective stakeholder management, on the other hand, frequently experience delays and cost overruns or may even be terminated. To date, project teams have limited methodological support f…	[Sperry, Richard C.; Jetter, Antonie J.] Portland State Univ, Engn & Technol Dept, Portland, OR 97207 USA	Sperry, RC (reprint author), Portland State Univ, Engn & Technol Dept, Portland, OR 97207 USA.	sperryr@pdx.edu					Aaltonen Kirsi, 2008, International Journal of Project Management, V26, P509, DOI 10.1016/j.ijproman.2008.05.004; Aaltonen K, 2016, INT J PROJ MANAG, V34, P1537, DOI 10.1016/j.ijproman.2016.08.009; Aaltonen K, 2013, INT J MANAG PROJ BUS, V6, P13, DOI 10.1108/17538371311291008; Aaltonen K, 2009, INT J PROJ MANAG, V27, P131, DOI 10.1016/j.ijproman.2008.09.007; Ackermann F, 2016, INT J PROJ MANAG, V…	76	0	0	5	9	SAGE PUBLICATIONS INC	THOUSAND OAKS	2455 TELLER RD, THOUSAND OAKS, CA 91320 USA	8756-9728	1938-9507		PROJ MANAG J	Proj. Manag. J.	DEC	2019	50	6
J	Koistinen, K; Upham, P; Bogel, P				Koistinen, K.; Upham, P.; Boegel, P.			Stakeholder signalling and strategic niche management: The case of aviation biokerosene	JOURNAL OF CLEANER PRODUCTION			English	Article						Biokerosene; Aviation biofuel; Strategic niche management; Signalling	CORPORATE SOCIAL-RESPONSIBILITY; BIODIESEL PRODUCTION; PUBLIC-ATTITUDES; PALM OIL; SUSTAINABILITY; FUEL; TRANSITIONS; BIOFUELS; EUROPE	This paper explores a case of reputation and stakeholder management in sustainability transitions. We use the case of aviation biofuel (biokerosene) to explore the complications around signalling in strategic niche management processes. Biokerosene is currently supplied at several Scandinavian airports in a low percentage blend, either as standard or upon request, although trials suggest that mod…	[Koistinen, K.] LUT Univ, Sustainabil Sci, Yliopistonkatu 34, FI-53850 Lappeenranta, Finland; [Koistinen, K.] Univ Turku, Management & Org, Rehtorinpellonkatu 3, FI-20014 Turku, Finland; [Upham, P.; Boegel, P.] Leuphana Univ Luneburg, Inst Environm & Sustainabil Commun, Univ Alle 1, D-21335 Luneburg, Germany; [Upham, P.] Univ Utrecht, Copernicus Inst Sustainable Dev, Vening Meinesz Bldg,Princeton…	Koistinen, K (reprint author), LUT Univ, Sustainabil Sci, Yliopistonkatu 34, FI-53850 Lappeenranta, Finland.; Koistinen, K (reprint author), Univ Turku, Management & Org, Rehtorinpellonkatu 3, FI-20014 Turku, Finland.	katariina.koistinen@lut.fi		Upham, Paul/0000-0003-1998-4698			Aaltonen K, 2009, INT J PROJ MANAG, V27, P131, DOI 10.1016/j.ijproman.2008.09.007; [Anonymous], 2008, WIRED; [Anonymous], 2011, GUARDIAN; ASTM, 2011, AV FUEL STAND TAK FL; Baumeister S, 2017, J CLEAN PROD, V142, P1368, DOI 10.1016/j.jclepro.2016.11.170; Berden K., 2009, 2007S180219493 OJ EC; Biofuels International, 2017, ICAO C AGR 2050 VIS; Bird RB, 2005, CURR ANTHROPOL, V46, P221; Blakey S, 201…	79	0	0	7	12	ELSEVIER SCI LTD	OXFORD	THE BOULEVARD, LANGFORD LANE, KIDLINGTON, OXFORD OX5 1GB, OXON, ENGLAND	0959-6526	1879-1786		J CLEAN PROD	J. Clean Prod.	2021-07-10	2019	225
J	Jiao, L; Harrison, G; Chen, JH				Jiao, Lu; Harrison, Graeme; Chen, Jinhua			The effect of stakeholder culture on managers' perceptions of stakeholder attributes in Australian not-for-profit organizations	AUSTRALIAN JOURNAL OF PUBLIC ADMINISTRATION			English	Article; Early Access						manager perceptions; not-for-profit organizations; stakeholder attributes; stakeholder culture	SALIENCE; NONPROFIT; ACCOUNTABILITY; PERFORMANCE; DELIVERY; IDENTIFICATION; RESPONSES; PARADOX; MATTERS; IMPACT	We examine the relation between stakeholder culture and managers' perceptions of stakeholder attributes of power, legitimacy, and urgency in Australian not-for-profit (NFP) organizations. Examination of this relation is important because managers' perceptions of stakeholder attributes determine how stakeholder relationships are managed, which affects (positively or negatively) the ability of NFP …	[Jiao, Lu; Harrison, Graeme; Chen, Jinhua] Macquarie Univ, Dept Accounting & Corp Governance, Sydney, NSW, Australia	Jiao, L (reprint author), Macquarie Univ, Dept Accounting & Corp Governance, Sydney, NSW, Australia.	lu.jiao@mq.edu.au		Chen, Jinhua/0000-0003-2270-8248; Jiao, Lu/0000-0002-0312-8830			Agle BR, 1999, ACAD MANAGE J, V42, P507, DOI 10.2307/256973; Ali MA, 2017, J BUS ETHICS, V144, P153, DOI 10.1007/s10551-015-2819-6; BARON RM, 1986, J PERS SOC PSYCHOL, V51, P1173, DOI 10.1037/0022-3514.51.6.1173; Brown LD, 2001, NONPROF VOLUNT SEC Q, V30, P569, DOI 10.1177/0899764001303012; Chen JH, 2018, AUST J PUBL ADMIN, V77, P813, DOI 10.1111/1467-8500.12322; Chen JH, 2015, VOLUNTAS, V26, P11…	45	0	0	0	0	WILEY	HOBOKEN	111 RIVER ST, HOBOKEN 07030-5774, NJ USA	0313-6647	1467-8500		AUST J PUBL ADMIN	Aust. J. Public Adm.
J	Casidy, R; Helmi, J; Bridson, K				Casidy, Riza; Helmi, Jessica; Bridson, Kerrie			Drivers and inhibitors of national stakeholder engagement with place brand identity	EUROPEAN JOURNAL OF MARKETING			English	Article						Place branding; Stakeholders; Brand engagement	CITY	Purpose This paper aims to explore the factors that drive and inhibit national stakeholder organisations' engagement with an established an umbrella place brand identity (PBI) in the context of country branding, during the PBI implementation stage. Design/methodology/approach This study adopted a case study approach to examine Australia's current country brand identity initiative: Australia Unlim…	[Casidy, Riza] Macquarie Univ, Dept Mkt, N Ryde, NSW, Australia; [Helmi, Jessica; Bridson, Kerrie] Deakin Univ, Dept Mkt, Melbourne, Vic, Australia	Casidy, R (reprint author), Macquarie Univ, Dept Mkt, N Ryde, NSW, Australia.	riza.casidy@mq.edu.au; j.helmi@deakin.edu.au; kerrie.bridson@deakin.edu.au	Helmi, Jessica/AAG-8517-2019; Casidy, Riza/A-3027-2015	Helmi, Jessica/0000-0002-7757-645X; Casidy, Riza/0000-0002-6836-245X			Anholt S, 2006, PLACE BRANDING PUBLI, V2, P97, DOI 10.1057/palgrave.pb.5990048; Australian Trade Commission, 2012, AUSTR TRAD COMM ANN; Australian Trade Commission, 2013, BUILD BRAND AUSTR PR; Australian Trade Commission Brand Australia, 2018, BUILD BRAND AUSTR IN; Balakrishnan MS, 2009, EUR J MARKETING, V43, P611, DOI 10.1108/03090560910946954; Baxter J, 2013, J MARKET MANAG-UK, V29, P1079, DOI …	54	2	2	5	5	EMERALD GROUP PUBLISHING LTD	BINGLEY	HOWARD HOUSE, WAGON LANE, BINGLEY BD16 1WA, W YORKSHIRE, ENGLAND	0309-0566	1758-7123		EUR J MARKETING	Eur. J. Market.	2021-07-08	2019	53	7
[truncated: 1,709 more rows]
[truncated: 17 more columns]

## Sheet: 1989-1999 Network Measure
	Degree	Between	Closeness	Density	EffSize	Efficiency	Constraint	documents	citations	total link strength				Degree	Between	Closeness	Density	EffSize	Efficiency	Constraint					Degree	Between	Closeness
abzug, r	0.00645161	0	0.334773	0	1	1		1	43	1			Hlth Management Link	4	0	169	1	1	0.25	0.765625				usa	6	15	33
adams, m	0.00645161	0	0.334773	0	1	1		1	154	8			Indiana Univ	4	0	169	1	1	0.25	0.765625				england	2	1	41
agle, br	0.0258065	4.18936e-05	0.337691	0.666667	1.75	0.583333	0.84375	2	4802	18			Kings Daughters Hosp	4	0	169	1	1	0.25	0.765625				australia	1	0	38
argandona, a	0	0	0.333333	0	0			1	151	0			Mahidol Univ	4	0	169	1	1	0.25	0.765625				canada	1	0	38
austin, mj	0.00645161	0	0.334773	0	1	1		1	3	0			Univ Iowa	4	0	169	1	1	0.25	0.765625				hungary	1	0	42
azinger, kl	0	0	0.333333	0	0			1	1	0			Penn State Univ	3	4	171	0.333333	2.5	0.833333	0.53125				ireland	1	0	38
baker, cm	0.0322581	0	0.340659	1	1	0.2	0.648	1	7	8			Colorado State Univ	2	0	173	1	1	0.5	1.125				jamaica	1	0	38
barton, sl	0.0129032	0	0.336226	1	1	0.5	1.125	1	48	4			Diagnost Clin San Antonio	2	0	173	1	1	0.5	1.125				netherlands	1	0	38
beattie, lc	0.0322581	0	0.340659	1	1	0.2	0.648	1	7	8			Florida State Univ	2	0	173	1	1	0.5	1.125				scotland	1	0	42
[truncated: 149 more rows]

## Sheet: 2000-2010  Network Meas
	Degree	Closeness	Between					Degree	Between	Closeness					Degree	Between	Closeness
[truncated: 1,997 more rows]

[truncated: 5 more sheets: 2011-2020 Network Measures, WOS 1989-1999, WOS 2000-2010, WOS 2011-2020, All Years]
